# Supplementary material for: De novo transcriptome analyses of host-fungal interactions in oil palm (Elaeis guineensis Jacq.)
Source: BMC Genomics. 2016 Jan 19;17:66. doi: 10.1186/s12864-016-2368-0 (PMC4717632; doi:10.1186/s12864-016-2368-0)
Supplement: Additional file 1: Table S1. — DEGs in G-treated oil palm roots compared to untreated roots. Table S2. DEGs in T-treated oil palm roots compared to untreated roots. Table S3. Fungal transcripts in oil palm transcriptomes. Table S4. List of qRT-PCR primers used for verification of DEGs. (XLSX 833 kb) [file 12864_2016_2368_MOESM1_ESM.xlsx]

## Sheet: Table S1
Supplementary Table S1. DEGs in G-treated oil palm roots compared to untreated roots
UnigeneID	log2FoldChange	pval	Seq. Description	GOs
Unigene-43587	10.3666	1.01315e-10	Os01g0606000 [Oryza sativa Japonica Group]	C:integral to plasma membrane; F:sugar transmembrane transporter activity; P:carbohydrate transport
Unigene-32289	7.79104	4.99533e-06	conserved hypothetical protein [Ricinus communis]	C:endomembrane system; F:molecular function; P:biological process
Unigene-53064	7.6127	4.02868e-07	60S ribosomal protein L27a-2 [Zea mays]	C:ribosome; F:structural constituent of ribosome; P:translation; P:ribosome biogenesis
Unigene-2704	7.46631	5.84771e-06	probable serine/threonine-protein kinase At1g54610 [Vitis vinifera]	F:RNA polymerase II carboxy-terminal domain kinase activity; F:ATP binding; P:protein amino acid phosphorylation; P:cell division; P:serine family amino acid metabolic process
Unigene-20980	7.44751	1.44171e-07	copper transporter [Populus trichocarpa]	P:copper ion transmembrane transport; C:intrinsic to membrane; P:multicellular organismal development; F:copper ion transmembrane transporter activity
Unigene-19219	7.42367	8.23639e-06	2-dehydro-3-deoxyphosphoheptonate aldolase/ 3-deoxy-d-arabino-heptulosonate 7-phosphate synthetase [Populus trichocarpa]	P:shikimate biosynthetic process; P:chorismate biosynthetic process; F:3-deoxy-7-phosphoheptulonate synthase activity; F:lyase activity; C:plastid; P:tryptophan biosynthetic process; P:tyrosine biosynthetic process; P:L-phenylalanine biosynthetic process
Unigene-52315	7.02774	7.21639e-05	uncharacterized protein LOC100258152 [Vitis vinifera]	C:endomembrane system; F:molecular function; P:biological process
Unigene-8539	7.00863	2.44746e-05	muconate cycloisomerase, putative [Ricinus communis]	F:muconate cycloisomerase activity; C:chloroplast; P:benzoate metabolic process; P:1,4-dichlorobenzene catabolic process; P:xylene catabolic process; P:toluene catabolic process
Unigene-105	6.86018	6.45598e-07	elongation factor 1-alpha-like isoform 1 [Brachypodium distachyon]	-
Unigene-79594	6.85662	3.36124e-06	plasma membrane ATPase 4 isoform 2 [Vitis vinifera]	F:hydrolase activity, acting on acid anhydrides, catalyzing transmembrane movement of substances; F:ATPase activity; P:metabolic process
Unigene-15029	6.74724	2.84681e-07	1-aminocyclopropane-1-carboxylate oxidase [Musa ABB Group]	F:metal ion binding; P:ethylene biosynthetic process; P:ripening; F:L-ascorbic acid binding; F:1-aminocyclopropane-1-carboxylate oxidase activity; P:oxidation reduction
Unigene-8532	6.5347	0.000167838	alpha-mannosidase 2x-like [Glycine max]	F:alpha-mannosidase activity; C:Golgi apparatus; F:carbohydrate binding; P:mannose metabolic process; F:mannosyl-oligosaccharide 1,3-1,6-alpha-mannosidase activity; F:zinc ion binding; C:plastid; P:protein amino acid N-linked glycosylation
Unigene-15163	6.45223	0.000159472	uncharacterized protein LOC100274472 [Zea mays]	P:1-aminocyclopropane-1-carboxylate biosynthetic process; F:L-aspartate:2-oxoglutarate aminotransferase activity; P:carbohydrate metabolic process; F:aspartate-prephenate aminotransferase activity; F:1-aminocyclopropane-1-carboxylate synthase activity; F:glutamate-prephenate aminotransferase activity; C:chloroplast; F:pyridoxal phosphate binding; P:embryonic development ending in seed dormancy; P…
Unigene-10032	6.42367	0.000146721	uncharacterized protein LOC100846466 [Brachypodium distachyon]	C:endomembrane system; F:ATPase activity; F:ATP binding; P:cell division
Unigene-8625	6.3344	0.000238343	Os06g0650100 [Oryza sativa Japonica Group]	C:cytoplasm; P:embryonic development; P:ethylene biosynthetic process; P:protein neddylation; C:plasma membrane; P:ubiquitin-dependent protein catabolic process; P:response to auxin stimulus; C:nucleus
Unigene-9359	6.28231	1.73615e-05	conserved hypothetical protein [Ricinus communis]	C:membrane; C:endomembrane system
Unigene-69069	6.23924	0.000508313	uncharacterized membrane protein YMR155W-like [Glycine max]	; C:endomembrane system; C:membrane; C:mitochondrion
Unigene-12128	6.20607	0.000744035	UDP-glycosyltransferase 73B4-like [Brachypodium distachyon]	F:transferase activity
Unigene-4231	6.1892	3.04149e-05	E3 ubiquitin protein ligase upl2, putative [Ricinus communis]	P:protein ubiquitination; P:ubiquitin-dependent protein catabolic process; F:ubiquitin-protein ligase activity; C:membrane; C:nucleus; C:cytosol; C:mitochondrion; C:ubiquitin ligase complex
Unigene-7502	6.17213	0.000327426	pattern formation protein, putative [Ricinus communis]	P:cytokinesis by cell plate formation; P:basipetal auxin transport; P:regulation of vesicle targeting, to, from or within Golgi; P:longitudinal axis specification; C:intracellular; F:ARF guanyl-nucleotide exchange factor activity; P:cellular cell wall organization; P:phloem or xylem histogenesis; P:regulation of ARF protein signal transduction; F:GTP:GDP antiporter activity; P:cell adhesion; P:ro…
Unigene-11726	6.17213	0.000366482	predicted protein [Populus trichocarpa]	F:zinc ion binding
Unigene-14588	6.14438	8.08699e-06	S-adenosyl-L-methionine:salicylic acid carboxyl methyltransferase [Chimonanthus praecox]	F:methyltransferase activity
Unigene-20735	6.10174	0.000536719	protein GPR107-like [Vitis vinifera]	C:membrane; C:cytoplasmic membrane-bounded vesicle
Unigene-92253	6.10174	0.000535456	Uracil permease, putative [Ricinus communis]	P:transport
Unigene-2962	6.07784	3.31907e-07	hypothetical protein VITISV 027379 [Vitis vinifera]	P:negative regulation of endopeptidase activity; F:endopeptidase inhibitor activity; F:peptidase activity
Unigene-6442	6.06521	0.000800423	3beta-hydroxysteroid-dehydrogenase/decarboxylase isoform 2-like [Vitis vinifera]	C:membrane; P:steroid biosynthetic process; F:sterol-4-alpha-carboxylate 3-dehydrogenase (decarboxylating) activity; F:3-beta-hydroxy-delta5-steroid dehydrogenase activity; P:C21-steroid hormone metabolic process; P:androgen metabolic process; P:estrogen metabolic process
Unigene-43177	6.06521	0.00161347	predicted protein [Hordeum vulgare subsp. vulgare]	F:hydrolase activity
Unigene-36648	6.03615	7.8547e-07	1-aminocyclopropane-1-carboxylate oxidase [Musa acuminata AAA Group]	P:oxidation reduction; F:oxidoreductase activity
Unigene-16312	6.02774	0.000689763	predicted protein [Populus trichocarpa]	C:endomembrane system; F:cyclopropane-fatty-acyl-phospholipid synthase activity; P:lipid biosynthetic process; P:methylation
Unigene-11714	6.02774	0.000155173	sesquiterpene synthase [Elaeis oleifera]	P:metabolic process; F:lyase activity; F:magnesium ion binding
Unigene-89385	6.02774	0.000727115	unnamed protein product [Vitis vinifera]	F:acid-amino acid ligase activity; P:protein modification process; C:intracellular; F:ligase activity
Unigene-13786	6.00863	2.70499e-05	jasmonate O-methyltransferase [Zea mays]	C:cytoplasmic membrane-bounded vesicle; P:methylation; F:methyltransferase activity
Unigene-39576	5.94973	0.000318587	predicted protein [Populus trichocarpa]	C:endomembrane system
Unigene-3975	5.90909	0.000493822	hypothetical protein OsI 12307 [Oryza sativa Indica Group]	F:nucleic acid binding; F:nucleotide binding
Unigene-63516	5.90909	6.87508e-05	hypothetical protein SORBIDRAFT 05g016465 [Sorghum bicolor]	F:monooxygenase activity; F:receptor activity
Unigene-4044	5.89242	3.87583e-07	reticuline oxidase-like protein-like [Vitis vinifera]	F:catalytic activity
Unigene-16160	5.86727	0.0016613	galactoside 2-alpha-L-fucosyltransferase-like [Glycine max]	F:transferase activity; C:membrane
Unigene-25252	5.86727	0.000876516	uncharacterized protein LOC100782655 [Glycine max]	F:zinc ion binding; C:intracellular
Unigene-113780	5.85306	5.64283e-05	cysteine-rich repeat secretory protein 55-like [Vitis vinifera]	F:kinase activity; C:cytoplasmic membrane-bounded vesicle; P:phosphorylation
Unigene-32355	5.8242	0.00135908	laccase 110a [Populus trichocarpa]	F:metal ion binding; F:oxidoreductase activity, acting on diphenols and related substances as donors, oxygen as acceptor; C:cytoplasmic membrane-bounded vesicle; P:metabolic process; P:electron transport
Unigene-14244	5.8242	0.00269163	Os01g0342700 [Oryza sativa Japonica Group]	F:heme-transporting ATPase activity; P:ATP catabolic process; F:ATP binding; C:membrane; P:heme transport
Unigene-14495	5.8242	0.000186676	uncharacterized protein LOC100803853 [Glycine max]	-
Unigene-1885	5.80956	3.11976e-05	unnamed protein product [Vitis vinifera]	F:ATP binding; P:response to stress
Unigene-35219	5.77981	0.00209573	Hop-interacting protein THI007 [Solanum lycopersicum]	F:binding; C:plastid; C:plasma membrane
Unigene-8408	5.77981	3.88229e-05	polynucleotide 5'-hydroxyl-kinase NOL9 [Vitis vinifera]	C:chloroplast
Unigene-22546	5.74559	4.76031e-06	type 2 ribosome-inactivating protein precursor [Camellia sinensis]	P:defense response; P:negative regulation of translation; P:positive regulation of endocytosis; F:rRNA N-glycosylase activity; F:galactose binding
Unigene-16089	5.73401	0.00264124	chloride channel protein CLC-b [Vitis vinifera]	F:voltage-gated chloride channel activity; C:intracellular; P:nitrate transport; P:transmembrane transport; P:response to nitrate; C:integral to membrane; F:nitrate transmembrane transporter activity; P:chloride transport
Unigene-14304	5.6867	0.00368121	1-deoxyxylulose-5-phosphate synthase [Narcissus tazetta var. chinensis]	P:thiamin biosynthetic process; F:oxidoreductase activity, acting on the aldehyde or oxo group of donors, disulfide as acceptor; F:1-deoxy-D-xylulose-5-phosphate synthase activity; P:terpenoid biosynthetic process; P:steroid biosynthetic process
Unigene-14992	5.6867	0.00107286	aquaporin [Elaeis guineensis]	P:response to water deprivation; P:water transport; C:plasma membrane; P:transmembrane transport; C:integral to membrane; F:water channel activity; C:chloroplast
Unigene-10442	5.6867	0.00147219	constitutive triple response 1 [Lepidium sativum]	; P:response to fructose stimulus; P:response to sucrose stimulus; F:protein binding; C:endoplasmic reticulum membrane; P:cellular response to organic substance; P:protein amino acid autophosphorylation; P:regulation of timing of transition from vegetative to reproductive phase; F:protein serine/threonine kinase activity; P:signal transduction; P:gibberellin biosynthetic process; ; P:response to …
Unigene-70924	5.6867	0.00264274	hypothetical protein ARALYDRAFT 493210 [Arabidopsis lyrata subsp. lyrata]	P:protein folding; P:response to stress; C:vacuolar membrane; F:ATP binding; F:unfolded protein binding; F:nucleoside-triphosphatase activity; C:chloroplast; P:oxidation reduction; F:2-alkenal reductase activity
Unigene-9545	5.6867	0.00302904	hypothetical protein OsI 31729 [Oryza sativa Indica Group]	F:phosphonate transmembrane-transporting ATPase activity; P:ATP catabolic process; F:ATP binding; C:membrane; P:phosphonate transport; P:organophosphate ester transport
Unigene-112000	5.6867	0.0027809	hypothetical protein OsJ 18802 [Oryza sativa Japonica Group]	F:zinc ion binding; C:mitochondrion; C:integral to membrane; P:ATP catabolic process; F:metalloendopeptidase activity; P:proteolysis; F:ATP binding; F:microtubule-severing ATPase activity; C:chloroplast thylakoid membrane; P:protein catabolic process
Unigene-36805	5.6867	0.00595613	hypothetical protein SORBIDRAFT 01g048390 [Sorghum bicolor]	F:ligase activity; P:metabolic process
Unigene-15532	5.6867	0.00113605	protein with unknown function [Ricinus communis]	P:red or far-red light signaling pathway; C:vacuole; F:binding; C:plasma membrane
Unigene-2523	5.6867	0.000259314	unnamed protein product [Vitis vinifera]	F:hydrolase activity
Unigene-24406	5.67058	1.11299e-05	predicted protein [Populus trichocarpa]	; C:membrane; C:mitochondrion
Unigene-5621	5.66245	1.96017e-06	Os07g0106200 [Oryza sativa Japonica Group]	C:integral to membrane; F:sugar:hydrogen symporter activity; P:transmembrane transport; P:carbohydrate transport
Unigene-58156	5.63779	0.00269203	chaperone protein ClpB1-like isoform 2 [Brachypodium distachyon]	F:nucleoside-triphosphatase activity; P:protein metabolic process; F:ATP binding; P:response to stress
Unigene-67858	5.63779	0.00281199	predicted protein [Populus trichocarpa]	C:intracellular; P:intracellular protein transport
Unigene-6439	5.63779	0.00222249	splicing factor 3B subunit 3 [Arabidopsis thaliana]	F:nucleic acid binding; C:nucleus; C:chloroplast
Unigene-8586	5.60424	0.000143254	sesquiterpene synthase [Elaeis oleifera]	F:magnesium ion binding; P:metabolic process; F:lyase activity; C:mitochondrion
Unigene-10341	5.58716	0.00190141	hypothetical protein SORBIDRAFT 06g008990 [Sorghum bicolor]	F:oxidoreductase activity; P:metabolic process; F:binding
Unigene-50123	5.58716	0.0041447	protein TRANSPARENT TESTA 12-like [Brachypodium distachyon]	P:drug transmembrane transport; C:membrane; C:cytoplasmic membrane-bounded vesicle; F:antiporter activity; F:drug transmembrane transporter activity
Unigene-123967	5.58716	0.00223909	serine/threonine-protein phosphatase BSL2-like [Glycine max]	C:cytosol; F:protein serine/threonine phosphatase activity; F:iron ion binding; F:manganese ion binding; C:plasma membrane; P:protein amino acid dephosphorylation; C:protein serine/threonine phosphatase complex
Unigene-8258	5.58716	0.000234273	unknown [Zea mays]	P:drug transmembrane transport; C:membrane; F:antiporter activity; F:drug transmembrane transporter activity
Unigene-120619	5.56117	0.000906064	polygalacturonase [Pyrus pyrifolia]	F:galacturan 1,4-alpha-galacturonidase activity; F:polygalacturonase activity; P:cellular cell wall organization; P:starch metabolic process; P:sucrose metabolic process
Unigene-11257	5.5347	0.00393745	pentatricopeptide repeat-containing protein At1g77360, mitochondrial-like [Glycine max]	F:binding
Unigene-8511	5.5347	0.000268358	predicted protein [Hordeum vulgare subsp. vulgare]	C:membrane
Unigene-10620	5.5347	0.00329346	unnamed protein product [Vitis vinifera]	F:nucleic acid binding; C:nucleus; C:chloroplast
Unigene-15536	5.52576	1.67426e-05	calcium-dependent protein kinase 9-like [Vitis vinifera]	P:protein amino acid phosphorylation; F:calcium ion binding; F:ATP binding; F:protein serine/threonine kinase activity; P:serine family amino acid metabolic process
Unigene-64340	5.52495	1.23936e-05	carboxyl methyltransferase [Crocus sativus]	F:methyltransferase activity
Unigene-67023	5.48025	0.00453913	ADK/ATPADK1 [Arabidopsis lyrata subsp. lyrata]	P:nucleotide phosphorylation; F:adenylate kinase activity; P:root development; C:mitochondrion; P:nucleotide biosynthetic process; P:cellular amino acid biosynthetic process; F:ATP binding; C:chloroplast stroma; P:shoot development; C:nucleus; P:purine base metabolic process; P:ATP metabolic process
Unigene-7866	5.48025	0.000428154	hypothetical protein OsI 05613 [Oryza sativa Indica Group]	C:endomembrane system; P:biological process
Unigene-86276	5.48025	0.00666126	Phospho-2-dehydro-3-deoxyheptonate aldolase 1, chloroplast precursor, putative [Ricinus communis]	P:shikimate biosynthetic process; P:chorismate biosynthetic process; F:3-deoxy-7-phosphoheptulonate synthase activity; C:plastid; P:tryptophan biosynthetic process; P:tyrosine biosynthetic process; P:L-phenylalanine biosynthetic process
Unigene-10531	5.48025	0.000239017	predicted protein [Hordeum vulgare subsp. vulgare]	F:molecular function; P:biological process; C:cellular component
Unigene-14456	5.42367	0.000480442	hypothetical protein OsI 12147 [Oryza sativa Indica Group]	P:response to water deprivation; F:FAD binding; P:superoxide anion generation; F:electron carrier activity; P:purine base catabolic process; F:iron ion binding; F:xanthine dehydrogenase activity; F:2 iron, 2 sulfur cluster binding; P:xanthine metabolic process; P:response to reactive oxygen species; P:oxidation reduction; P:electron transport
Unigene-93090	5.42367	0.00526074	unnamed protein product [Vitis vinifera]	P:proteolysis; C:plastid; F:cysteine-type endopeptidase activity
Unigene-66860	5.36477	0.00581082	nodal modulator 1-like [Brachypodium distachyon]	C:plant-type cell wall; F:carboxypeptidase activity; C:cytoplasmic membrane-bounded vesicle; F:carbohydrate binding; C:vacuolar membrane; P:regulation of signal transduction; C:endoplasmic reticulum
Unigene-8463	5.36477	0.00434243	uncharacterized protein LOC100247174 [Vitis vinifera]	F:zinc ion binding
Unigene-28783	5.36477	0.00578988	uncharacterized protein LOC100261914 [Vitis vinifera]	C:chloroplast envelope; P:embryonic development ending in seed dormancy; P:chloroplast organization; C:chloroplast thylakoid membrane
Unigene-44117	5.36477	0.00362638	unnamed protein product [Vitis vinifera]	P:DNA replication; F:metal ion binding; F:DNA binding; C:nucleus
Unigene-67890	5.32413	0.000378436	actin [Orobanche ramosa]	F:structural constituent of cytoskeleton; C:cytoskeleton; F:ATP binding; P:actin cytoskeleton organization; C:mitochondrion
Unigene-96031	5.30337	0.0101724	cytokinin riboside 5'-monophosphate phosphoribohydrolase LOG-like [Brachypodium distachyon]	P:maintenance of floral meristem identity; F:lyase activity; P:regulation of vegetative meristem growth; P:maintenance of inflorescence meristem identity; C:plastid; P:cytokinin biosynthetic process; P:specification of organ number
Unigene-67223	5.30337	0.00638481	extended synaptotagmin-2-like [Glycine max]	P:positive gravitropism; C:nuclear membrane; P:response to water deprivation; P:response to salt stress; F:lipid binding; F:sequence-specific DNA binding; P:negative regulation of transcription, DNA-dependent; C:plasma membrane
Unigene-67110	5.30337	0.0143703	glyceraldehyde-3-phosphate dehydrogenase [Sphagnum cuspidatum]	F:NAD or NADH binding; F:glyceraldehyde-3-phosphate dehydrogenase (phosphorylating) activity; P:oxidation reduction; P:gluconeogenesis; P:glycolysis
Unigene-5054	5.30337	0.00762204	histone deacetylase 5-like [Glycine max]	F:histone deacetylase activity; P:histone deacetylation; F:histone acetyltransferase activity; P:regulation of epidermal cell differentiation; C:cytoplasm; P:chromatin remodeling; C:histone deacetylase complex; P:nitrogen compound metabolic process; C:histone acetyltransferase complex; P:acyl-carrier-protein biosynthetic process
Unigene-33377	5.30337	0.00715224	hypothetical protein OsI 28789 [Oryza sativa Indica Group]	F:molecular function; P:biological process
Unigene-11128	5.30337	0.0075018	hypothetical protein OsJ 27996 [Oryza sativa Japonica Group]	F:endonuclease activity; F:phosphatidylinositol-4,5-bisphosphate 5-phosphatase activity; C:CUL4 RING ubiquitin ligase complex; F:inositol-polyphosphate 5-phosphatase activity; C:plastid; F:exonuclease activity
Unigene-43657	5.23924	0.00974482	alpha-1,2-fucosidase [Lilium longiflorum]	P:carbohydrate metabolic process; F:alpha-L-fucosidase activity
Unigene-51824	5.23924	0.0115937	beta-carotene hydroxylase [Elaeis oleifera]	P:fatty acid biosynthetic process; F:oxidoreductase activity; F:iron ion binding; C:integral to membrane; P:oxidation reduction
Unigene-54474	5.23924	0.00576011	Down syndrome critical region protein 3 homolog [Glycine max]	P:intracellular protein transport; P:retrograde transport, endosome to Golgi
Unigene-62056	5.23924	0.00631824	Elongation factor 1-alpha [Medicago truncatula]	F:nucleotidyltransferase activity; F:translation elongation factor activity; P:GTP catabolic process; F:GTPase activity; F:GTP binding; C:ribosome; P:regulation of translational elongation
Unigene-8893	5.23924	0.00683718	galactoside 2-alpha-L-fucosyltransferase-like [Glycine max]	C:Golgi cisterna membrane; P:xyloglucan biosynthetic process; F:galactoside 2-alpha-L-fucosyltransferase activity; P:plant-type cell wall biogenesis; C:integral to membrane; P:cellular cell wall organization; P:globoside metabolic process; P:glycolipid biosynthetic process
Unigene-69054	5.23924	0.0118863	hypothetical protein VITISV 000986 [Vitis vinifera]	P:oxidation reduction; F:oxidoreductase activity; F:desacetoxyvindoline 4-hydroxylase activity; F:iron ion binding
Unigene-64545	5.23924	0.00819575	Os01g0271500 [Oryza sativa Japonica Group]	F:small protein activating enzyme activity; P:protein neddylation; P:response to oxidative stress; F:acid-amino acid ligase activity; F:heme binding; F:ATP binding; F:peroxidase activity; P:oxidation reduction; P:peroxidase reaction
Unigene-31906	5.23924	0.0146222	P1B-ATPase heavy-metal transporter [Oryza sativa Japonica Group]	C:integral to membrane; F:metal ion binding; F:zinc-exporting ATPase activity; P:ATP biosynthetic process; F:ATP binding; P:zinc ion transport
Unigene-6513	5.23924	0.00476326	predicted protein [Physcomitrella patens subsp. patens]	F:nucleic acid binding; C:nucleus; C:chloroplast
Unigene-11530	5.23924	0.00702636	transcription factor, putative [Ricinus communis]	F:transcription factor activity; F:DNA binding; P:regulation of transcription, DNA-dependent; C:transcription factor complex; P:regulation of transcription
Unigene-10719	5.23924	0.0108731	uncharacterized protein LOC100259097 [Vitis vinifera]	C:chloroplast; C:membrane
Unigene-44124	5.23924	0.00734743	uncharacterized protein LOC100783882 [Glycine max]	P:organ development; C:plastid; C:plasma membrane
Unigene-57382	5.23924	0.00241706	unnamed protein product [Vitis vinifera]	C:cytoplasmic membrane-bounded vesicle; F:hydrolase activity
Unigene-121964	5.22332	7.619e-06	AF199508 1osmotin-like protein [Fragaria x ananassa]	C:cytoplasmic membrane-bounded vesicle
Unigene-4910	5.21943	2.00407e-05	hypothetical protein SORBIDRAFT 02g031140 [Sorghum bicolor]	; C:endomembrane system; C:membrane; C:mitochondrion
Unigene-20981	5.21166	1.71996e-05	copper transporter, putative [Ricinus communis]	P:copper ion transport; P:multicellular organismal development; P:cellular process
Unigene-106649	5.20607	0.00101965	BTB/POZ domain-containing protein At1g63850-like [Brachypodium distachyon]	C:mitochondrion
Unigene-34043	5.20607	0.00116314	hypothetical protein OsJ 24387 [Oryza sativa Japonica Group]	F:RNA helicase activity; F:ATP-dependent helicase activity; F:nucleic acid binding; P:embryonic development ending in seed dormancy; F:ATP binding
Unigene-102004	5.20607	0.00275229	sesquiterpene synthase [Elaeis oleifera]	F:myrcene synthase activity; F:(+)-delta-cadinene synthase activity; C:chloroplast; F:magnesium ion binding; P:monoterpenoid biosynthetic process
Unigene-40490	5.17213	0.0214725	aquaporin NIP1-2 [Vitis vinifera]	P:transmembrane transport; C:integral to membrane; F:transporter activity
Unigene-48603	5.17213	0.0111109	carboxy-lyase, putative [Ricinus communis]	F:lyase activity; C:plastid
Unigene-48301	5.17213	0.00875462	conserved hypothetical protein [Ricinus communis]	C:endomembrane system; F:binding
Unigene-54606	5.17213	0.0124779	hypothetical protein ARALYDRAFT 470476 [Arabidopsis lyrata subsp. lyrata]	C:mitochondrion; C:plastid; C:Golgi apparatus
Unigene-44189	5.17213	0.0119754	hypothetical protein OsI 16588 [Oryza sativa Indica Group]	P:nucleotide-excision repair; P:regulation of transcription from RNA polymerase II promoter, global; C:holo TFIIH complex
Unigene-81726	5.17213	0.00637795	MurG transferase [Physcomitrella patens]	F:transferase activity; F:carbohydrate binding; F:transferase activity, transferring hexosyl groups; P:carbohydrate metabolic process; P:lipid glycosylation; F:undecaprenyldiphospho-muramoylpentapeptide beta-N-acetylglucosaminyltransferase activity; P:peptidoglycan biosynthetic process; P:UDP-N-acetylgalactosamine biosynthetic process; C:plasma membrane; F:transferase activity, transferring glyco…
Unigene-16539	5.17213	0.000702537	PME5 [Gossypium barbadense]	F:hydrolase activity; C:membrane
Unigene-9497	5.17213	0.00810408	predicted protein [Hordeum vulgare subsp. vulgare]	F:galactosylgalactosylxylosylprotein 3-beta-glucuronosyltransferase activity; F:xylosyltransferase activity; C:Golgi apparatus; P:glucuronoxylan biosynthetic process; C:membrane; P:chondroitin sulfate biosynthetic process
Unigene-96589	5.17213	0.00808791	predicted protein [Populus trichocarpa]	C:Set1C/COMPASS complex; P:vegetative to reproductive phase transition of meristem; F:chromatin DNA binding; P:simple leaf morphogenesis; P:embryonic development ending in seed dormancy; P:histone methylation; C:chromatin
Unigene-83941	5.17213	0.00756568	respiratory burst oxidase homolog protein E [Vitis vinifera]	F:FAD binding; P:defense response; F:NAD(P)H oxidase activity; C:integral to membrane; F:iron ion binding; F:superoxide-generating NADPH oxidase activity; F:peroxidase activity; F:electron carrier activity; F:calcium ion binding; P:oxidation reduction; P:peroxidase reaction; P:response to oxidative stress; P:electron transport
Unigene-56618	5.17213	0.0125482	scarecrow-like protein 3-like [Vitis vinifera]	P:regulation of transcription, DNA-dependent
Unigene-49720	5.17213	0.0125169	uncharacterized protein LOC100248711 [Vitis vinifera]	C:mitochondrion
Unigene-100020	5.17213	0.0200841	unknown [Picea sitchensis]	C:CUL4 RING ubiquitin ligase complex; P:trichome differentiation; P:positive regulation of cell cycle; P:regulation of flower development; P:regulation of gene expression by genetic imprinting; C:chromatin remodeling complex; P:seed coat development; P:pollen development; P:heterochromatin formation; F:protein binding; P:leaf development; C:chloroplast; P:cell proliferation; P:embryonic developme…
Unigene-78750	5.17213	0.0154728	unknown [Picea sitchensis]	C:membrane
Unigene-80769	5.17213	0.0122479	unknown [Zea mays]	-
Unigene-5920	5.14904	0.000332721	wall-associated receptor kinase-like 14-like [Vitis vinifera]	F:ATP binding; F:protein kinase activity; F:nucleotide binding; P:protein amino acid phosphorylation; F:protein serine/threonine kinase activity; F:kinase activity; P:phosphorylation
Unigene-26604	5.14438	8.73642e-05	predicted protein [Hordeum vulgare subsp. vulgare]	F:transcription factor activity; F:DNA binding; P:regulation of transcription, DNA-dependent; C:transcription factor complex; P:regulation of transcription
Unigene-32094	5.13736	0.000693653	tubulin alpha-1 chain-like, partial [Vitis vinifera]	C:microtubule; P:protein polymerization; P:GTP catabolic process; P:microtubule-based movement; F:GTPase activity; F:structural molecule activity; C:cytoplasm; F:sugar binding; F:GTP binding
Unigene-1781	5.1222	5.73523e-05	uncharacterized protein LOC100830867 [Brachypodium distachyon]	C:cell part
Unigene-112290	5.11371	2.39401e-05	Peroxidase [Medicago truncatula]	P:hydrogen peroxide catabolic process; C:cytoplasmic membrane-bounded vesicle; F:heme binding; F:peroxidase activity; C:extracellular region; C:plastid; C:mitochondrion; P:oxidation reduction; P:peroxidase reaction
Unigene-8534	5.10597	1.41016e-05	ring finger protein, putative [Ricinus communis]	F:metal ion binding
Unigene-13950	5.10174	0.011118	hypothetical protein ARALYDRAFT 888208 [Arabidopsis lyrata subsp. lyrata]	C:endosome; F:GTP binding; C:cell plate; C:plasma membrane; P:cytokinesis; F:hydrolase activity; P:small GTPase mediated signal transduction; P:protein transport
Unigene-6296	5.10174	0.0174352	hypothetical protein SORBIDRAFT 07g027680 [Sorghum bicolor]	F:DNA binding
Unigene-39042	5.10174	0.0265472	invertase 6 [Tulipa gesneriana]	C:vacuole; F:sucrose alpha-glucosidase activity; P:starch metabolic process; P:sucrose metabolic process; C:alpha-glucosidase II complex
Unigene-73692	5.10174	0.0103893	probable anion transporter 5-like [Glycine max]	F:extracellular-glutamate-gated ion channel activity; P:transmembrane transport; C:outer membrane-bounded periplasmic space; F:ionotropic glutamate receptor activity; C:integral to membrane; F:inorganic phosphate transmembrane transporter activity; F:organic anion transmembrane transporter activity; C:cytoplasmic membrane-bounded vesicle; F:sugar:hydrogen symporter activity; P:response to nematod…
Unigene-66025	5.10174	0.0158141	UDP-glucosyltransferase, putative [Ricinus communis]	F:anthocyanidin 3-O-glucosyltransferase activity; P:flavonoid biosynthetic process
Unigene-41876	5.10174	0.0154885	unnamed protein product [Vitis vinifera]	C:plasma membrane; P:protein amino acid autophosphorylation; P:response to ozone; F:ATP binding; F:protein serine/threonine kinase activity; P:serine family amino acid metabolic process
Unigene-14024	5.07749	0.000772616	predicted protein [Hordeum vulgare subsp. vulgare]	C:cytoplasmic membrane-bounded vesicle; P:phosphorylation; C:membrane; F:protein serine/threonine kinase activity; F:nucleotide binding; P:serine family amino acid metabolic process
Unigene-20603	5.06521	0.00197886	ATP binding protein, putative [Ricinus communis]	F:nucleotide binding
Unigene-14591	5.06521	0.00131238	hypothetical protein OsJ 26174 [Oryza sativa Japonica Group]	F:zinc ion binding
Unigene-20120	5.04859	8.09306e-06	zinc finger CCCH domain-containing protein 20-like isoform 1 [Glycine max]	F:metal ion binding; F:transcription factor activity; P:response to oxidative stress; F:nucleic acid binding; C:plasma membrane; P:regulation of transcription, DNA-dependent; C:transcription factor complex; P:regulation of transcription
Unigene-68229	5.02774	0.0148502	aluminum-activated malate transporter 9-like [Glycine max]	P:response to aluminum ion; P:malate transport; C:plant-type vacuole membrane; F:anion channel activity
Unigene-9330	5.02774	0.025952	E3 ubiquitin-protein ligase RHA2A-like [Vitis vinifera]	P:positive regulation of abscisic acid mediated signaling pathway; F:zinc ion binding; P:response to salt stress; F:ubiquitin-protein ligase activity; P:protein ubiquitination; F:protein binding; ; P:regulation of response to osmotic stress
Unigene-41139	5.02774	0.00739355	hypothetical protein OsI 22395 [Oryza sativa Indica Group]	F:transcription factor activity; C:integral to membrane; F:zinc ion binding; C:mitochondrion; P:regulation of transcription, DNA-dependent; F:nucleotide binding; C:transcription factor complex; P:regulation of transcription
Unigene-50586	5.02774	0.0128041	phosphatidylinositol 4-kinase alpha-like isoform 1 [Vitis vinifera]	C:plasma membrane; F:1-phosphatidylinositol 4-kinase activity; P:protein amino acid phosphorylation
Unigene-97895	5.02774	0.0195977	polyprotein [Musa acuminata subsp. malaccensis]	F:ribonuclease H activity; F:RNA-directed DNA polymerase activity; F:DNA binding; P:RNA-dependent DNA replication; F:RNA binding; P:DNA integration; P:regulation of RNA metabolic process
Unigene-16440	5.02774	0.0105497	predicted protein [Populus trichocarpa]	F:nucleic acid binding; F:nucleotide binding
Unigene-29555	5.02774	0.00798255	predicted protein [Populus trichocarpa]	P:skotomorphogenesis; P:photomorphogenesis; C:nucleus; F:AT DNA binding; P:vegetative to reproductive phase transition of meristem
Unigene-33790	5.02774	0.00265694	predicted protein [Populus trichocarpa]	F:ATP binding; F:protein kinase activity; C:integral to membrane; F:nucleotide binding; C:membrane; P:protein amino acid phosphorylation; F:protein serine/threonine kinase activity; C:cytoplasmic membrane-bounded vesicle; F:transferase activity; P:phosphorylation; F:2-alkenal reductase activity; P:oxidation reduction; F:kinase activity; F:oxidoreductase activity; F:MAP kinase kinase kinase activi…
Unigene-6718	5.02774	0.000642446	predicted protein [Populus trichocarpa]	C:chloroplast envelope; C:cytosolic ribosome; F:dihydrolipoyllysine-residue acetyltransferase activity; C:chloroplast stroma; C:membrane; F:dihydrolipoyllysine-residue (2-methylpropanoyl)transferase activity; P:acetyl-CoA biosynthetic process from pyruvate; P:gluconeogenesis; P:glycolysis; P:acyl-carrier-protein biosynthetic process
Unigene-2770	5.02774	0.00053084	predicted protein [Populus trichocarpa]	P:photoinhibition; F:serine-type endopeptidase activity; C:chloroplast; P:proteolysis
Unigene-60319	5.02774	0.0201154	uncharacterized protein LOC100274029 [Zea mays]	F:molecular function; P:biological process; C:cellular component
Unigene-5277	5.02774	0.0108413	uncharacterized protein LOC100825632 [Brachypodium distachyon]	P:G-protein coupled receptor protein signaling pathway; F:guanyl nucleotide binding; F:signal transducer activity
Unigene-89412	5.02774	0.0105185	unnamed protein product [Vitis vinifera]	F:binding; P:positive gravitropism; P:response to starvation; P:protein targeting to vacuole; P:amyloplast organization; C:plastid; P:cell division; C:vacuolar membrane; C:late endosome; C:microsome; P:negative gravitropism; C:trans-Golgi network; P:endosome organization; C:endoplasmic reticulum; C:plasma membrane; P:embryonic development ending in seed dormancy
Unigene-16994	5.00863	0.000777877	predicted protein [Populus trichocarpa]	C:endomembrane system; F:molecular function; P:biological process
Unigene-5956	5.0022	0.000600938	unnamed protein product [Vitis vinifera]	P:cellular process; P:transport; F:ATPase activity; F:nucleotide binding; C:membrane
Unigene-11713	5.00036	3.41761e-05	sesquiterpene synthase [Elaeis oleifera]	P:metabolic process; F:magnesium ion binding; F:lyase activity
Unigene-67906	4.99557	7.27004e-06	class III chitinase [Medicago truncatula]	F:hydrolase activity, hydrolyzing O-glycosyl compounds; P:chitin catabolic process; C:cell part
Unigene-7097	4.98926	0.00257708	LOW QUALITY PROTEIN: callose synthase 12-like [Vitis vinifera]	P:1,3-beta-glucan biosynthetic process; P:defense response to bacterium; C:1,3-beta-glucan synthase complex; P:leaf morphogenesis; P:reproduction; P:defense response signaling pathway, resistance gene-dependent; P:circadian rhythm; P:callose deposition in cell wall during defense response; F:1,3-beta-glucan synthase activity; P:pollen development; P:salicylic acid mediated signaling pathway; P:le…
Unigene-15503	4.98926	0.00173153	predicted protein [Populus trichocarpa]	C:plasma membrane; P:protein amino acid phosphorylation; F:ATP binding; F:protein serine/threonine kinase activity; P:serine family amino acid metabolic process
Unigene-29345	4.98926	0.00187903	protein binding protein, putative [Ricinus communis]	-
Unigene-16335	4.98926	0.00169229	uncharacterized protein LOC100788902 [Glycine max]	C:cytosol; F:binding; C:nucleus; C:plasma membrane
Unigene-15636	4.98926	0.00189412	uncharacterized protein LOC100814954 [Glycine max]	C:membrane; P:transmembrane transport; C:mitochondrion
Unigene-10029	4.94973	0.0212347	ABC transporter C family member 3-like [Vitis vinifera]	P:response to other organism; F:xenobiotic-transporting ATPase activity; C:integral to membrane; P:ATP catabolic process; C:vacuolar membrane; F:ATP binding; F:peptide-transporting ATPase activity; P:drug transmembrane transport; P:peptide transport
Unigene-78611	4.94973	0.0146173	elongation factor 1-alpha, partial [Arum maculatum]	F:translation elongation factor activity; F:sulfate adenylyltransferase (ATP) activity; P:GTP catabolic process; F:GTPase activity; F:GTP binding; C:ribosome; P:regulation of translational elongation; P:purine base metabolic process; P:sulfur metabolic process
Unigene-59300	4.94973	0.00272076	hypothetical protein MTR 5g011820 [Medicago truncatula]	F:molecular function; P:biological process; C:cellular component
Unigene-6480	4.94973	0.0139687	hypothetical protein OsJ 02342 [Oryza sativa Japonica Group]	C:cytoplasmic membrane-bounded vesicle; C:apoplast; C:plastid; F:beta-galactosidase activity; F:sugar binding; F:cation binding; P:galactose metabolic process; P:glycosaminoglycan catabolic process; P:glycosphingolipid metabolic process; C:beta-galactosidase complex; P:glycerolipid metabolic process
Unigene-819	4.94973	0.0150157	importin-5 [Vitis vinifera]	P:embryonic development ending in seed dormancy; C:cell wall; F:lyase activity; C:phycobilisome
Unigene-28859	4.94973	0.02177	nodulin family protein [Arabidopsis lyrata subsp. lyrata]	; C:membrane; C:mitochondrion
Unigene-57069	4.94973	0.0141252	predicted protein [Hordeum vulgare subsp. vulgare]	C:endomembrane system; F:binding; P:biological process; F:protein binding; P:primary shoot apical meristem specification; C:cellular component
Unigene-31564	4.94973	0.0202638	probable xyloglucan glycosyltransferase 6-like [Glycine max]	F:cellulose synthase (UDP-forming) activity; C:membrane; P:starch metabolic process; P:sucrose metabolic process; P:UDP-glucose metabolic process; P:cellulose biosynthetic process
Unigene-42486	4.94973	0.016711	tankyrase-2-like [Vitis vinifera]	F:structural molecule activity
Unigene-60376	4.94973	0.0138506	uncharacterized protein LOC100267736 [Vitis vinifera]	-
Unigene-36542	4.94973	0.0155787	uncharacterized protein LOC100833516 [Brachypodium distachyon]	P:response to oxidative stress
Unigene-44294	4.9408	0.000130479	hypothetical protein SORBIDRAFT 06g022510 [Sorghum bicolor]	F:hydrolase activity, hydrolyzing O-glycosyl compounds; P:carbohydrate metabolic process; C:cytoplasmic membrane-bounded vesicle; F:cation binding
Unigene-19856	4.92956	0.000267494	predicted protein [Populus trichocarpa]	F:zinc ion binding
Unigene-19400	4.92277	3.9956e-05	eukaryotic initiation factor 4A-15-like [Vitis vinifera]	F:ATP-dependent helicase activity; F:ATP binding; F:translation initiation factor activity; C:ribosome; P:regulation of translational initiation
Unigene-46368	4.92277	0.00235698	nucleotide binding protein, putative [Ricinus communis]	P:metabolic process; F:pyridoxal phosphate binding; F:alliin lyase activity
Unigene-27762	4.92277	0.000894444	uncharacterized protein LOC100382058 [Zea mays]	P:transport; C:membrane; C:mitochondrion; F:transporter activity
Unigene-7696	4.90909	0.0026774	hypothetical protein OsI 37521 [Oryza sativa Indica Group]	P:signal transduction; F:Rac GTPase activator activity; C:plastid
Unigene-5332	4.90909	0.0022728	uncharacterized protein LOC100841336 [Brachypodium distachyon]	P:autophagy
Unigene-6131	4.89185	1.19842e-05	type II proteinase inhibitor family protein precursor [Zea mays]	P:response to oxidative stress
Unigene-7663	4.87784	0.000103585	conserved hypothetical protein [Ricinus communis]	F:kinase activity; P:phosphorylation
Unigene-121900	4.86727	0.0363704	auxin and ethylene responsive GH3-like protein [Capsicum chinense]	P:response to auxin stimulus
Unigene-32209	4.86727	0.0185074	hypothetical protein [Camellia sinensis]	F:molecular function; C:cellular component
Unigene-83455	4.86727	0.0202295	hypothetical protein [Oryza brachyantha]	F:histone acetyltransferase activity; P:histone acetylation; C:histone acetyltransferase complex; P:acyl-carrier-protein biosynthetic process
Unigene-36478	4.86727	0.0416406	OSJNBa0014K14.21 [Oryza sativa Japonica Group]	C:cytoplasmic membrane-bounded vesicle
Unigene-65166	4.86727	0.0176534	predicted protein [Populus trichocarpa]	F:acyltransferase activity; P:acyl-carrier-protein biosynthetic process
Unigene-33971	4.86727	0.0185429	protein transport protein Sec24-like At3g07100 isoform 3 [Vitis vinifera]	C:COPII vesicle coat; P:intracellular protein transport; P:ER to Golgi vesicle-mediated transport; F:zinc ion binding
Unigene-29528	4.86727	0.0164292	putative DNA-binding protein ESCAROLA-like [Brachypodium distachyon]	F:DNA binding
Unigene-86909	4.86727	0.0210244	unnamed protein product [Vitis vinifera]	P:cell adhesion
Unigene-41499	4.86727	0.0124543	WD-repeat protein, putative [Ricinus communis]	F:protein binding; C:CUL4 RING ubiquitin ligase complex; F:nucleotide binding
Unigene-1145	4.84676	3.60491e-05	predicted protein [Populus trichocarpa]	F:molecular function; P:biological process; C:extracellular region; C:cellular component
Unigene-11559	4.8242	0.00267774	lectin-like receptor kinase 7;3 [Medicago truncatula]	P:phosphorylation; F:protein serine/threonine kinase activity; F:sugar binding; F:protein kinase activity; P:protein amino acid phosphorylation; F:nucleotide binding; F:ATP binding; F:kinase activity; F:receptor activity; F:binding; C:cytoplasmic membrane-bounded vesicle; C:plasma membrane; F:transferase activity; F:cyclin-dependent protein kinase activity; P:cell cycle
Unigene-34403	4.8242	0.00073653	sesquiterpene synthase [Elaeis oleifera]	P:metabolic process; F:magnesium ion binding; F:lyase activity
Unigene-3271	4.81543	0.000309708	unnamed protein product [Vitis vinifera]	P:regulation of embryo sac egg cell differentiation; C:cell wall; F:translation elongation factor activity; C:nucleolus; C:nuclear speck; P:GTP catabolic process; F:GTPase activity; F:GTP binding; C:plasma membrane; P:embryonic development ending in seed dormancy; C:ribosome; P:regulation of translational elongation
Unigene-46429	4.80956	0.00150738	unnamed protein product [Vitis vinifera]	F:metal ion binding; C:cytoplasmic membrane-bounded vesicle; P:metabolic process; F:laccase activity; P:electron transport
Unigene-7192	4.80218	0.000808965	germin A [Elaeis guineensis]	F:nutrient reservoir activity; F:receptor activity; F:manganese ion binding; C:cytoplasmic membrane-bounded vesicle; C:apoplast; P:oxidation reduction; F:oxalate oxidase activity; P:signal transduction; P:glyoxylate metabolic process
Unigene-3963	4.79773	0.000411207	U3 small nucleolar RNA-associated protein 15 homolog [Brachypodium distachyon]	C:nucleolus; P:rRNA processing; P:megagametogenesis; C:plastid
Unigene-59394	4.79219	3.49594e-05	cysteine-rich repeat secretory protein 55-like [Glycine max]	; C:cytoplasmic membrane-bounded vesicle
Unigene-82983	4.77981	0.0222855	3beta-hydroxysteroid-dehydrogenase/decarboxylase isoform 2-like [Brachypodium distachyon]	C:membrane; P:steroid biosynthetic process; F:sterol-4-alpha-carboxylate 3-dehydrogenase (decarboxylating) activity; C:endoplasmic reticulum; F:binding; F:3-beta-hydroxy-delta5-steroid dehydrogenase activity; P:C21-steroid hormone metabolic process; P:androgen metabolic process; P:estrogen metabolic process
Unigene-51905	4.77981	0.0256572	adipocyte plasma membrane-associated protein-like isoform 4 [Vitis vinifera]	P:biosynthetic process; F:strictosidine synthase activity; F:lyase activity; C:mitochondrion; P:alkaloid biosynthetic process; C:vacuolar membrane; C:endoplasmic reticulum
Unigene-63510	4.77981	0.00136554	citrate synthase, glyoxysomal-like [Brachypodium distachyon]	P:fatty acid beta-oxidation; F:citrate (Si)-synthase activity; P:tricarboxylic acid cycle; C:glyoxysome; C:plastid; P:glyoxylate cycle
Unigene-64162	4.77981	0.0425377	conserved hypothetical protein [Ricinus communis]	C:mitochondrion
Unigene-14051	4.77981	0.0256138	hypothetical protein [Zea mays]	C:chloroplast inner membrane
Unigene-80700	4.77981	0.0387323	hypothetical protein OsJ 07135 [Oryza sativa Japonica Group]	F:molecular function; P:biological process; C:cellular component
Unigene-16314	4.77981	0.00125335	hypothetical protein OsJ 36445 [Oryza sativa Japonica Group]	F:ligase activity; P:biological process; F:ubiquitin-protein ligase activity
Unigene-48084	4.77981	0.0180959	mevalonate kinase, putative [Ricinus communis]	C:cytoplasm; P:phosphorylation; P:isoprenoid biosynthetic process; F:mevalonate kinase activity; F:ATP binding; P:steroid biosynthetic process
Unigene-116381	4.77981	0.028609	predicted protein [Hordeum vulgare subsp. vulgare]	-
Unigene-30407	4.77981	0.0395459	predicted protein [Populus trichocarpa]	C:membrane; P:protein import into chloroplast stroma
Unigene-61967	4.77981	0.0218641	predicted protein [Populus trichocarpa]	F:nucleotide binding; C:chloroplast
Unigene-36811	4.77981	0.0182659	probable importin-7 homolog [Glycine max]	C:nuclear pore; F:importin-alpha export receptor activity; P:cell proliferation; C:cytoplasm; P:protein import into nucleus, docking
Unigene-32965	4.77981	0.0225588	putative 3,4-dihydroxy-2-butanone kinase-like [Glycine max]	P:glycerol metabolic process; F:ATP binding; P:phosphorylation; F:glycerone kinase activity; P:glycerolipid metabolic process
Unigene-9920	4.77981	0.0158659	uncharacterized protein LOC100217005 [Zea mays]	C:integral to membrane; C:plastid
Unigene-26628	4.77981	0.0180493	uncharacterized protein LOC100251960 [Vitis vinifera]	F:RNA binding; P:biological process; F:protein binding; C:cellular component; F:identical protein binding
Unigene-45756	4.77981	0.020553	uncharacterized protein LOC100816351 [Glycine max]	F:GTP cyclohydrolase I activity; F:hydrolase activity
Unigene-76607	4.77981	0.0195345	uncharacterized protein LOC100825384 [Brachypodium distachyon]	C:membrane
Unigene-102836	4.77981	0.00379942	uncharacterized protein LOC100845713 [Brachypodium distachyon]	C:mitochondrion; C:membrane
Unigene-3865	4.77228	8.32595e-05	pyruvate, phosphate dikinase, chloroplast, putative [Ricinus communis]	F:ligase activity; F:metal ion binding; F:pyruvate, phosphate dikinase activity; F:kinase activity; P:phosphorylation; F:ATP binding; C:chloroplast stroma; C:nucleus; C:cytosol; P:photosynthesis; P:pyruvate metabolic process; P:carbon utilization
Unigene-2004	4.76166	0.000535214	hypothetical protein SORBIDRAFT 03g031210 [Sorghum bicolor]	C:mitochondrion; C:membrane
Unigene-9464	4.74944	0.00245196	Beta-xylosidase [Medicago truncatula]	P:carbohydrate metabolic process; C:plant-type cell wall; F:beta-glucosidase activity
Unigene-205	4.74183	1.66642e-05	cysteine-rich repeat secretory protein 55-like [Vitis vinifera]	; C:cytoplasmic membrane-bounded vesicle
Unigene-10273	4.73401	0.0032208	predicted protein [Populus trichocarpa]	F:calmodulin binding; F:triglyceride lipase activity; F:carboxylesterase activity; C:plasma membrane; P:lipid catabolic process; P:glycerolipid metabolic process
Unigene-100765	4.73401	0.0067197	sesquiterpene synthase [Elaeis oleifera]	P:metabolic process; F:lyase activity; F:magnesium ion binding
Unigene-114092	4.73401	0.00617735	unnamed protein product [Vitis vinifera]	C:mitochondrion; F:transferase activity, transferring glycosyl groups
Unigene-27112	4.69867	0.000158683	uncharacterized protein LOC100804284 [Glycine max]	C:plasma membrane; C:mitochondrion; F:nucleotide binding
Unigene-5927	4.6867	0.0159987	Amino acid permease family protein [Oryza sativa Japonica Group]	P:L-arginine import; F:cationic amino acid transmembrane transporter activity; P:amino acid transmembrane transport; F:L-lysine transmembrane transporter activity; C:plasma membrane; F:arginine transmembrane transporter activity; C:integral to membrane; P:lysine transport; P:L-glutamate import; F:L-glutamate transmembrane transporter activity; P:cation transport; P:polyamine transport
Unigene-12631	4.6867	0.0252089	auxin:hydrogen symporter/transporter [Zinnia violacea]	P:transmembrane transport; C:integral to membrane
Unigene-50966	4.6867	0.033571	conserved oligomeric Golgi complex subunit 2 [Vitis vinifera]	C:membrane; P:protein transport; P:Golgi organization; F:molecular function; C:vacuole
Unigene-2693	4.6867	0.00172825	cysteine-rich receptor-like protein kinase 25-like [Vitis vinifera]	C:vacuole; C:cytoplasmic membrane-bounded vesicle; F:protein kinase activity; C:cell wall; P:response to abscisic acid stimulus
Unigene-17751	4.6867	0.0282119	Cytochrome P450 [Medicago truncatula]	P:suberin biosynthetic process; F:electron carrier activity; F:heme binding; P:very-long-chain fatty acid biosynthetic process; F:oxygen binding; C:endoplasmic reticulum; F:aromatase activity; P:oxidation reduction; P:electron transport
Unigene-103360	4.6867	0.0259388	hypothetical protein ARALYDRAFT 890588 [Arabidopsis lyrata subsp. lyrata]	F:endonuclease activity; C:mRNA cleavage and polyadenylation specificity factor complex; F:RNA binding; F:zinc ion binding; F:calmodulin binding; P:RNA processing
Unigene-16802	4.6867	0.0276343	hypothetical protein OsJ 22748 [Oryza sativa Japonica Group]	F:metal ion binding; C:plastid
Unigene-86658	4.6867	0.0219379	hypothetical protein SORBIDRAFT 05g001760 [Sorghum bicolor]	F:drug transmembrane transporter activity; C:cytoplasmic membrane-bounded vesicle; P:drug transmembrane transport; C:membrane; F:antiporter activity; C:mitochondrion
Unigene-10786	4.6867	0.0335502	lipoamide acyltransferase component of branched-chain alpha-keto acid dehydrogenase complex, mitochondrial-like [Vitis vinifera]	F:cofactor binding; F:transferase activity; F:acyltransferase activity; P:fatty-acyl-CoA biosynthetic process; P:metabolic process; F:dihydrolipoyllysine-residue (2-methylpropanoyl)transferase activity; C:mitochondrion
Unigene-115434	4.6867	0.0481902	mitochondrial chaperone BCS1-like [Glycine max]	C:endomembrane system; C:cytoplasmic membrane-bounded vesicle; F:ATPase activity; F:ATP binding
Unigene-38690	4.6867	0.030904	Os03g0280000 [Oryza sativa Japonica Group]	P:transmembrane transport; C:integral to membrane; F:ATPase activity, coupled to transmembrane movement of substances; P:ATP catabolic process; F:ATP binding
Unigene-9769	4.6867	0.00612245	pentatricopeptide repeat-containing protein At1g77360, mitochondrial-like [Vitis vinifera]	F:binding
Unigene-38064	4.6867	0.0393691	predicted protein [Hordeum vulgare subsp. vulgare]	C:cytoplasmic membrane-bounded vesicle
Unigene-65195	4.6867	0.0367939	predicted protein [Hordeum vulgare subsp. vulgare]	F:aspartic-type endopeptidase activity; P:proteolysis
Unigene-14718	4.6867	0.0350378	predicted protein [Populus trichocarpa]	P:regulation of gene expression, epigenetic; F:molecular function
Unigene-9118	4.6867	0.00579763	putative ABC transporter B family member 8-like [Brachypodium distachyon]	F:xenobiotic-transporting ATPase activity; C:integral to membrane; C:plastid; P:ATP catabolic process; F:ATP binding; P:drug transmembrane transport
Unigene-44637	4.6867	0.0406561	serine/threonine-protein phosphatase BSL2 [Arabidopsis thaliana]	C:cytosol; F:protein serine/threonine phosphatase activity; F:iron ion binding; F:manganese ion binding; C:plasma membrane; P:protein amino acid dephosphorylation; C:protein serine/threonine phosphatase complex
Unigene-128811	4.6867	0.0177593	sucrose synthase [Gunnera manicata]	F:sucrose synthase activity; P:biosynthetic process; P:sucrose metabolic process; P:starch metabolic process
Unigene-55025	4.6867	0.027703	synaptotagmin, putative [Ricinus communis]	C:endoplasmic reticulum; C:cell wall; F:transferase activity
Unigene-6397	4.6867	0.0310269	type-b response regulator [Populus trichocarpa]	P:two-component signal transduction system (phosphorelay); F:DNA binding; F:kinase activity; P:phosphorylation; F:two-component response regulator activity; C:nucleus; P:regulation of transcription, DNA-dependent; P:regulation of transcription
Unigene-13082	4.6867	0.0194034	unnamed protein product [Vitis vinifera]	C:intracellular organelle; P:chromosome segregation
Unigene-49755	4.6867	0.00685942	vacuolar protein sorting-associated protein 11 homolog [Brachypodium distachyon]	C:plant-type vacuole membrane; F:zinc ion binding; P:vacuole organization; F:transporter activity; P:transport
Unigene-5739	4.6867	0.0351979	Zinc finger CCCH domain-containing protein [Medicago truncatula]	F:transcription factor activity; F:nucleic acid binding; F:zinc ion binding; P:regulation of transcription, DNA-dependent; C:transcription factor complex; P:regulation of transcription
Unigene-28483	4.66756	1.83553e-05	predicted protein [Populus trichocarpa]	C:cytoplasmic membrane-bounded vesicle; F:transferase activity, transferring acyl groups other than amino-acyl groups
Unigene-3132	4.66245	0.000301767	cysteine protease, putative [Musa acuminata]	P:proteolysis; P:oxidation reduction; F:2-alkenal reductase activity; F:cysteine-type endopeptidase activity
Unigene-15327	4.65428	0.00184625	hypothetical protein OsJ 02855 [Oryza sativa Japonica Group]	C:mitochondrion; C:plasma membrane
Unigene-8224	4.65428	0.00186965	hypothetical protein SORBIDRAFT 07g003150 [Sorghum bicolor]	F:phospholipase A1 activity; F:triglyceride lipase activity; C:mitochondrion; C:chloroplast; F:galactolipase activity; P:phospholipid catabolic process; P:glycerolipid metabolic process
Unigene-48887	4.63779	0.00526057	E3 ubiquitin-protein ligase KEG-like [Brachypodium distachyon]	P:negative regulation of abscisic acid mediated signaling pathway; P:defense response; P:protein amino acid phosphorylation; F:zinc ion binding; F:protein kinase activity; C:plastid; F:protein self-association; C:early endosome; F:ubiquitin-protein ligase activity; F:ATP binding; P:protein ubiquitination; P:developmental growth; C:trans-Golgi network; F:phospholipase A2 activity; P:phospholipid c…
Unigene-13682	4.63779	0.00705391	eukaryotic translation initiation factor eIF2A-like protein [Arabidopsis thaliana]	F:translation initiation factor activity; C:plasma membrane; C:ribosome; P:regulation of translational initiation
Unigene-46725	4.63779	0.0117281	hypothetical protein SORBIDRAFT 07g022320 [Sorghum bicolor]	F:heme binding; C:cytoplasmic membrane-bounded vesicle; F:monooxygenase activity; F:oxidoreductase activity, acting on single donors with incorporation of molecular oxygen, incorporation of two atoms of oxygen; F:electron carrier activity; P:oxidation reduction; P:electron transport
Unigene-4895	4.63779	0.00104602	Os06g0708700 [Oryza sativa Japonica Group]	C:membrane
Unigene-10351	4.63779	0.00849236	protein with unknown function [Ricinus communis]	P:biosynthetic process; F:transferase activity; C:mitochondrion
Unigene-67967	4.63129	8.1188e-05	predicted protein [Populus trichocarpa]	F:molecular function; P:biological process
Unigene-7545	4.63067	0.000268258	hypothetical protein SORBIDRAFT 06g030530 [Sorghum bicolor]	F:voltage-gated chloride channel activity; F:nucleic acid binding; C:intracellular; F:protein binding; P:transmembrane transport; C:integral to membrane; P:chloride transport
Unigene-28195	4.62927	4.25282e-05	sesquiterpene synthase [Elaeis oleifera]	P:metabolic process; C:mitochondrion; F:lyase activity; F:magnesium ion binding
Unigene-28163	4.61853	0.000111172	hypothetical protein SORBIDRAFT 03g007020 [Sorghum bicolor]	F:binding; P:response to stress
Unigene-21172	4.61564	2.76515e-05	class III chitinase [Bambusa oldhamii]	F:hydrolase activity, hydrolyzing O-glycosyl compounds; C:cytoplasmic membrane-bounded vesicle; P:polysaccharide catabolic process
Unigene-93271	4.58716	0.0445365	ABC1-like [Oryza sativa Japonica Group]	F:protein kinase activity; P:protein amino acid phosphorylation; F:ATP binding; C:chloroplast
Unigene-9168	4.58716	0.00622154	diacylglycerol kinase A-like [Vitis vinifera]	P:activation of protein kinase C activity by G-protein coupled receptor protein signaling pathway; F:diacylglycerol kinase activity; P:phospholipid catabolic process; P:glycerolipid metabolic process
Unigene-84468	4.58716	0.0347515	hypothetical protein SORBIDRAFT 01g010210 [Sorghum bicolor]	P:response to oxidative stress; F:2 iron, 2 sulfur cluster binding; F:NADH dehydrogenase (ubiquinone) activity; C:mitochondrial respiratory chain complex I; F:metal ion binding; F:electron carrier activity; F:4 iron, 4 sulfur cluster binding; P:photorespiration; C:chloroplast; P:embryonic development ending in seed dormancy; P:mitochondrial electron transport, NADH to ubiquinone; P:ubiquinone bio…
Unigene-12515	4.58716	0.00695256	hypothetical protein SORBIDRAFT 02g025810 [Sorghum bicolor]	C:plant-type cell wall; C:cytoplasmic membrane-bounded vesicle; F:serine-type peptidase activity; P:proteolysis
Unigene-15762	4.58716	0.0253284	hypothetical protein SORBIDRAFT 04g023280 [Sorghum bicolor]	F:peptidase activity; P:protein folding; F:ATPase activity; F:ATP binding; F:unfolded protein binding; C:mitochondrion
Unigene-41264	4.58716	0.0323231	hypothetical protein VITISV 039443 [Vitis vinifera]	-
Unigene-65858	4.58716	0.0281491	Leucoanthocyanidin dioxygenase, putative [Ricinus communis]	F:dioxygenase activity
Unigene-43451	4.58716	0.0269816	Os02g0628600 [Oryza sativa Japonica Group]	P:sepal development; P:response to carbohydrate stimulus; P:regulation of transcription, DNA-dependent; F:miRNA binding; P:fruit development; P:cell division; P:petal development; F:DNA binding; P:regulation of anthocyanin biosynthetic process; P:developmental growth; P:root cap development; F:protein dimerization activity; F:transcription factor activity; P:leaf development; P:abscisic acid medi…
Unigene-15546	4.58716	0.0353404	phospholipid--sterol O-acyltransferase-like [Glycine max]	P:leaf senescence; C:microsome; C:cytoplasmic membrane-bounded vesicle; F:phosphatidylcholine-sterol O-acyltransferase activity; P:sterol esterification; F:phospholipid:diacylglycerol acyltransferase activity; F:phosphatidylethanolamine-sterol O-acyltransferase activity; P:sterol catabolic process; F:phosphatidate-sterol O-acyltransferase activity; P:acyl-carrier-protein biosynthetic process
Unigene-43988	4.58716	0.0470101	predicted protein [Hordeum vulgare subsp. vulgare]	C:protein serine/threonine phosphatase complex; F:metal ion binding; F:DNA binding; F:protein serine/threonine phosphatase activity; P:protein amino acid dephosphorylation
Unigene-98395	4.58716	0.0373741	probable pectinesterase/pectinesterase inhibitor 51-like [Vitis vinifera]	C:plant-type cell wall; P:cell wall modification; F:pectinesterase activity; F:aspartyl esterase activity; C:chloroplast; F:enzyme inhibitor activity; P:negative regulation of catalytic activity; P:starch metabolic process; P:sucrose metabolic process
Unigene-73921	4.58716	0.0236332	probable RNA-binding protein 19-like [Glycine max]	C:nucleolus; F:RNA binding; C:mitochondrion; F:nucleotide binding
Unigene-98181	4.58716	0.0444753	Protein neuralized [Medicago truncatula]	F:metal ion binding; F:zinc ion binding; C:nucleus
Unigene-47699	4.58716	0.0333887	solute carrier family 22 member 15-like [Glycine max]	P:transmembrane transport; C:integral to membrane; F:transporter activity
Unigene-10251	4.58716	0.00808782	topless-related protein 4-like [Glycine max]	-
Unigene-50455	4.58716	0.0346263	uncharacterized protein LOC100245350 [Vitis vinifera]	F:histone methyltransferase activity (H3-K36 specific); P:carotenoid metabolic process; P:anther development; F:zinc ion binding; P:regulation of plant-type hypersensitive response; P:negative regulation of flower development; P:protein complex assembly; P:positive regulation of histone methylation; P:pollen development; P:secondary shoot formation; P:embryo sac development; P:histone H3-K4 methy…
Unigene-44403	4.58716	0.0389713	uncharacterized protein LOC100274496 [Zea mays]	F:ATP binding; P:protein amino acid phosphorylation; F:protein serine/threonine kinase activity; F:non-membrane spanning protein tyrosine kinase activity; P:serine family amino acid metabolic process
Unigene-11209	4.58716	0.0324149	unnamed protein product [Vitis vinifera]	P:pollen development; P:microgametogenesis; F:hydrolase activity; F:phosphoprotein phosphatase activity
Unigene-12111	4.58716	0.00164554	unnamed protein product [Vitis vinifera]	F:identical protein binding; F:serine-type endopeptidase activity; C:cytoplasmic membrane-bounded vesicle; P:proteolysis; P:negative regulation of catalytic activity
Unigene-6196	4.58716	0.00283774	WD repeat domain-containing protein 83 [Vitis vinifera]	F:kinase activity; C:CUL4 RING ubiquitin ligase complex; P:phosphorylation; F:nucleotide binding; C:heterotrimeric G-protein complex
Unigene-4578	4.58629	2.98122e-05	mannose-binding lectin [Pandanus amaryllifolius]	F:sugar binding
Unigene-18349	4.57855	0.000140998	plasma membrane ATPase 4 isoform 2 [Glycine max]	F:hydrogen-exporting ATPase activity, phosphorylative mechanism; C:integral to membrane; P:ATP catabolic process; P:ATP biosynthetic process; F:ATP binding; P:oxidative phosphorylation; P:proton transport
Unigene-6220	4.56641	0.000690808	lysine-specific demethylase REF6-like [Vitis vinifera]	F:zinc ion binding; F:nucleic acid binding; P:negative regulation of histone acetylation; P:response to brassinosteroid stimulus; P:vegetative to reproductive phase transition of meristem; P:histone H3-K9 demethylation; F:protein binding; F:transcription factor activity; P:leaf development; P:unidimensional cell growth; C:transcription factor complex; P:regulation of transcription
Unigene-18132	4.55687	2.8529e-05	predicted protein [Populus trichocarpa]	C:apical plasma membrane; P:root development; P:induction of tumor, nodule, or growth in other organism during symbiotic interaction
Unigene-69807	4.5524	0.00270936	predicted protein [Arabidopsis lyrata subsp. lyrata]	P:response to oxidative stress; F:2 iron, 2 sulfur cluster binding; F:NADH dehydrogenase (ubiquinone) activity; C:mitochondrial respiratory chain complex I; F:metal ion binding; F:electron carrier activity; F:4 iron, 4 sulfur cluster binding; P:photorespiration; C:chloroplast; P:embryonic development ending in seed dormancy; P:mitochondrial electron transport, NADH to ubiquinone; P:ubiquinone bio…
Unigene-21336	4.5524	0.00174088	putative chloroplast chlorophyll a/b-binding protein [Carya cathayensis]	F:metal ion binding; P:photosynthesis, light harvesting; C:photosystem II; P:protein-chromophore linkage; F:chlorophyll binding; C:integral to membrane; C:photosystem I; C:chloroplast thylakoid membrane
Unigene-16752	4.5524	0.00242039	putative clathrin assembly protein At4g40080-like [Brachypodium distachyon]	F:phospholipid binding; P:oxidation reduction; F:oxidoreductase activity; F:2-alkenal reductase activity
Unigene-26849	4.5347	0.0012587	glutamate synthase, putative [Ricinus communis]	P:oxidation reduction; C:mitochondrion; F:glutamate synthase (ferredoxin) activity; P:response to light stimulus; C:chloroplast envelope; P:glutamate biosynthetic process; F:protein binding; C:chloroplast stroma; P:photorespiration; P:positive regulation of glycine hydroxymethyltransferase activity; C:membrane; C:apoplast
Unigene-88479	4.5347	0.00610077	hypothetical protein OsI 00313 [Oryza sativa Indica Group]	-
Unigene-43167	4.5347	0.00674082	hypothetical protein SORBIDRAFT 07g005580 [Sorghum bicolor]	F:ligase activity
Unigene-655	4.52624	8.8329e-05	predicted protein [Populus trichocarpa]	F:protein binding; P:red, far-red light phototransduction
Unigene-40984	4.514	0.000362888	Os02g0719600 [Oryza sativa Japonica Group]	F:methyltransferase activity; P:methylation
Unigene-26070	4.50773	0.00118063	protein transport protein SEC23-like [Brachypodium distachyon]	P:transport
Unigene-8346	4.50773	0.00104066	putative cyclic nucleotide-gated cation channel [Sandersonia aurantiaca]	F:calmodulin binding; P:calcium ion transmembrane transport; P:plant-type hypersensitive response; C:mitochondrion; F:calcium channel activity; F:cyclic nucleotide binding; P:nitric oxide mediated signal transduction; F:intracellular cAMP activated cation channel activity; F:inward rectifier potassium channel activity; C:intracellular cyclic nucleotide activated cation channel complex
Unigene-4061	4.48876	0.000176459	probable metal-nicotianamine transporter YSL7-like isoform 1 [Vitis vinifera]	P:transmembrane transport; C:membrane
Unigene-95974	4.48025	0.0423075	3-beta hydroxysteroid dehydrogenase/isomerase family protein [Arabidopsis lyrata subsp. lyrata]	P:steroid biosynthetic process; F:sterol-4-alpha-carboxylate 3-dehydrogenase (decarboxylating) activity; C:endoplasmic reticulum; F:isomerase activity; F:binding; P:oxidation reduction; F:3-beta-hydroxy-delta5-steroid dehydrogenase activity; P:C21-steroid hormone metabolic process; P:androgen metabolic process; P:estrogen metabolic process
Unigene-72312	4.48025	0.0423075	hypothetical protein ARALYDRAFT 915114 [Arabidopsis lyrata subsp. lyrata]	F:binding; C:plastid
Unigene-71000	4.48025	0.0475786	hypothetical protein OsI 33445 [Oryza sativa Indica Group]	P:protein amino acid phosphorylation; F:ATP binding; F:protein serine/threonine kinase activity; C:plastid; P:serine family amino acid metabolic process
Unigene-5323	4.48025	0.0317408	hypothetical protein OsJ 16846 [Oryza sativa Japonica Group]	F:binding
Unigene-78202	4.48025	0.0394551	hypothetical protein OsJ 18627 [Oryza sativa Japonica Group]	F:pyridoxal phosphate binding; P:L-serine metabolic process; F:electron carrier activity; F:heme binding; P:methylation; F:methyltransferase activity; F:glycine hydroxymethyltransferase activity; P:glycine metabolic process; P:electron transport
Unigene-42895	4.48025	0.0382411	hypothetical protein OsJ 34322 [Oryza sativa Japonica Group]	P:cell surface receptor linked signaling pathway; C:plastid
Unigene-57865	4.48025	0.0116306	hypothetical protein SORBIDRAFT 06g031310 [Sorghum bicolor]	C:mitochondrion; F:ATP binding; F:transferase activity; C:chloroplast stroma; P:microgametogenesis; P:'de novo' IMP biosynthetic process; F:phosphoribosylformylglycinamidine synthase activity; P:purine base metabolic process
Unigene-120120	4.48025	0.00155401	hypothetical protein VITISV 033067 [Vitis vinifera]	P:oxidation reduction; F:oxidoreductase activity; F:iron ion binding
Unigene-44564	4.48025	0.00862994	lipase triacylglycerol 2 [Elaeis guineensis]	F:hydrolase activity
Unigene-61298	4.48025	0.026628	Os01g0867200 [Oryza sativa Japonica Group]	-
Unigene-61118	4.48025	0.0492596	predicted protein [Hordeum vulgare subsp. vulgare]	C:mitochondrion; F:binding
Unigene-76774	4.48025	0.0173356	predicted protein [Populus trichocarpa]	P:carbohydrate metabolic process; F:hydrolase activity, hydrolyzing O-glycosyl compounds; F:cation binding
Unigene-27866	4.48025	0.00753844	pumilio homolog 1-like [Vitis vinifera]	F:RNA binding; F:binding
Unigene-77770	4.48025	0.0091468	pumilio-like [Oryza sativa Japonica Group]	F:RNA binding; F:binding
Unigene-49005	4.48025	0.0349953	putative copper-transporting ATPase PAA1-like [Vitis vinifera]	C:vacuolar membrane; P:copper ion export; C:chloroplast envelope; F:threonine-type endopeptidase activity; F:copper-exporting ATPase activity; P:photosynthetic electron transport chain; C:proteasome core complex; C:integral to membrane; P:ubiquitin-dependent protein catabolic process; F:metal ion binding; P:ATP biosynthetic process; P:response to zinc ion; C:chloroplast stroma; F:ATP binding
Unigene-25042	4.48025	0.0047786	putative glycine-rich protein [Musa acuminata AAA Group]	P:protein import into peroxisome matrix; C:plastid; C:peroxisomal membrane; P:fatty acid beta-oxidation; F:protein binding
Unigene-11717	4.48025	0.00288779	sesquiterpene synthase [Elaeis oleifera]	F:(+)-delta-cadinene synthase activity; C:plastid; F:magnesium ion binding; P:terpenoid biosynthetic process
Unigene-80610	4.48025	0.00761268	sucrose synthase [Citrus unshiu]	F:sucrose synthase activity; P:biosynthetic process; P:sucrose metabolic process; P:starch metabolic process
Unigene-15284	4.48025	0.0035684	translational activator GCN1 [Brachypodium distachyon]	C:membrane; C:cytosol; P:defense response to bacterium; F:binding; C:nucleus
Unigene-32614	4.48025	0.035204	tRNA-dihydrouridine synthase, putative [Ricinus communis]	F:FAD binding; C:vacuole; F:nucleic acid binding; F:zinc ion binding; F:tRNA dihydrouridine synthase activity; P:tRNA processing; C:plastid; P:oxidation reduction
Unigene-15841	4.48025	0.049443	two-component response regulator ARR2-like [Glycine max]	P:two-component signal transduction system (phosphorelay); F:DNA binding; F:kinase activity; P:phosphorylation; F:two-component response regulator activity; C:nucleus; P:regulation of transcription, DNA-dependent; P:regulation of transcription
Unigene-96557	4.48025	0.0376831	U3 small nucleolar RNA-associated protein 4-like [Brachypodium distachyon]	F:carbon-sulfur lyase activity; P:metabolic process; F:catalytic activity; F:pyridoxal phosphate binding; F:lyase activity; F:alliin lyase activity; F:nucleotide binding; P:biological process; C:cellular component
Unigene-2699	4.48025	0.000801607	uncharacterized protein LOC100241532 [Vitis vinifera]	F:ATP binding; P:biological process; C:cellular component
Unigene-45496	4.48025	0.0301198	uncharacterized protein LOC100254552 [Vitis vinifera]	F:phosphoinositide binding; P:innate immune response; P:apoptosis; F:chromatin binding; F:Ran GTPase binding; C:intrinsic to membrane; F:ATP binding; P:signal transduction; F:nucleoside-triphosphatase activity; F:zinc ion binding; F:transmembrane receptor activity; C:chromatin
Unigene-3992	4.48025	0.00762551	uncharacterized protein LOC100827549 [Brachypodium distachyon]	C:membrane
Unigene-15722	4.48025	0.0117887	unnamed protein product [Vitis vinifera]	C:mitochondrion; C:chloroplast inner membrane
Unigene-27940	4.46163	0.000649351	CDA1 [Zea mays]	P:cytidine deamination; F:cytidine deaminase activity; F:zinc ion binding; P:pyrimidine base metabolic process
Unigene-27268	4.4558	4.10217e-05	RD22-like protein [Camellia sinensis]	-
Unigene-8521	4.45297	5.15906e-05	osmotin-like [Theobroma cacao]	P:response to stimulus
Unigene-14609	4.45223	0.000757251	predicted protein [Hordeum vulgare subsp. vulgare]	F:zinc ion binding
Unigene-3444	4.43692	0.000200941	hypothetical protein SORBIDRAFT 07g024530 [Sorghum bicolor]	C:cytoplasmic membrane-bounded vesicle; C:integral to membrane
Unigene-24544	4.42924	9.05398e-05	cytochrome P450 94A1-like [Glycine max]	C:endomembrane system; C:cytoplasmic membrane-bounded vesicle; F:electron carrier activity; F:heme binding; F:oxygen binding; F:aromatase activity; P:oxidation reduction; P:electron transport
Unigene-27512	4.42367	0.00186149	brefeldin A-inhibited guanine nucleotide-exchange protein 1-like [Glycine max]	F:binding; F:ARF guanyl-nucleotide exchange factor activity; P:regulation of ARF protein signal transduction; P:megagametogenesis; C:nucleus; C:cytosol; P:regulation of GTPase activity
Unigene-58063	4.42367	0.0086063	endoplasmic reticulum metallopeptidase 1-like [Brachypodium distachyon]	F:peptidase activity; F:structural constituent of ribosome; C:large ribosomal subunit; P:proteolysis; C:membrane; P:translation; C:mitochondrion; P:ribosome biogenesis
Unigene-9397	4.42367	0.01353	hypothetical protein ARALYDRAFT 470299 [Arabidopsis lyrata subsp. lyrata]	F:DNA binding; F:ATP-dependent DNA helicase activity; F:ATP binding; P:nucleotide-excision repair; C:nucleus; P:response to heat; P:response to UV; C:replication fork
Unigene-10167	4.42367	0.000615057	phospholipid:diacylglycerol acyltransferase 1 [Vitis vinifera]	C:vacuole; F:phospholipid:diacylglycerol acyltransferase activity; C:endoplasmic reticulum; F:phosphatidylcholine-sterol O-acyltransferase activity; P:lipid metabolic process; P:acyl-carrier-protein biosynthetic process
Unigene-8989	4.42367	0.00697872	predicted protein [Hordeum vulgare subsp. vulgare]	F:nucleobase transmembrane transporter activity; P:nucleobase transport; C:membrane; P:transmembrane transport; P:nucleobase, nucleoside, nucleotide and nucleic acid transport
Unigene-54926	4.42367	0.000512548	predicted protein [Hordeum vulgare subsp. vulgare]	F:histone methyltransferase activity (H3-K36 specific); P:anther development; P:DNA duplex unwinding; P:carotenoid biosynthetic process; P:regulation of stomatal movement; P:etioplast organization; P:mRNA export from nucleus; P:regulation of plant-type hypersensitive response; P:negative regulation of flower development; P:response to salt stress; P:positive regulation of histone methylation; P:l…
Unigene-89162	4.41208	0.00122281	ATP synthase subunit beta, mitochondrial-like [Vitis vinifera]	F:proton-transporting ATPase activity, rotational mechanism; F:hydrogen-exporting ATPase activity, phosphorylative mechanism; F:hydrogen ion transporting ATP synthase activity, rotational mechanism; P:ATP hydrolysis coupled proton transport; P:plasma membrane ATP synthesis coupled proton transport; C:mitochondrial proton-transporting ATP synthase, catalytic core; P:ATP catabolic process; F:ATP bi…
Unigene-26249	4.40996	8.10288e-05	unknown [Populus trichocarpa x Populus deltoides]	F:zinc ion binding; C:chloroplast stroma; F:carbonate dehydratase activity; P:carbon utilization; P:one-carbon metabolic process; P:nitrogen compound metabolic process
Unigene-8098	4.4043	0.00420701	hypothetical protein OsI 04723 [Oryza sativa Indica Group]	P:'de novo' IMP biosynthetic process; F:transferase activity; F:phosphoribosylformylglycinamidine synthase activity; C:plastid; P:purine base metabolic process
Unigene-6465	4.39452	0.00221913	cellulose synthase-like protein D3-like [Vitis vinifera]	P:root hair elongation; P:cellulose biosynthetic process; C:integral to Golgi membrane; P:response to cold; P:cellular cell wall organization; F:cellulose synthase (UDP-forming) activity; P:plant-type cell wall biogenesis; C:endoplasmic reticulum; C:plasma membrane; P:starch metabolic process; P:sucrose metabolic process; P:UDP-glucose metabolic process
Unigene-194	4.37972	0.000414074	hypothetical protein OsI 33881 [Oryza sativa Indica Group]	C:cytoplasmic membrane-bounded vesicle; F:electron carrier activity; C:mitochondrion; F:zinc ion binding; P:electron transport
Unigene-5832	4.37807	0.000542753	sesquiterpene synthase [Elaeis oleifera]	P:metabolic process; F:magnesium ion binding; F:lyase activity
Unigene-24070	4.37807	0.000346731	uncharacterized protein LOC100279242 [Zea mays]	P:response to water deprivation; P:oligopeptide transport; C:plasma membrane; F:protein binding; P:nitrate transport; P:response to nitrate; C:integral to membrane; F:nitrate transmembrane transporter activity
Unigene-43661	4.36477	0.0169879	ABC transporter B family member 4-like [Glycine max]	P:gravitropism; C:integral to membrane; P:root hair elongation; P:basipetal auxin transport; P:auxin efflux; F:xenobiotic-transporting ATPase activity; P:ATP catabolic process; P:response to cytokinin stimulus; C:plasma membrane; F:ATP binding; F:phosphate transmembrane-transporting ATPase activity; P:drug transmembrane transport; P:phosphate transport
Unigene-33729	4.36477	0.0245286	E3 ubiquitin-protein ligase At4g11680-like isoform 3 [Vitis vinifera]	P:protein ubiquitination; F:ubiquitin-protein ligase activity; C:chloroplast; C:membrane; F:zinc ion binding; C:mitochondrion
Unigene-16340	4.36477	0.0110225	E3 ubiquitin-protein ligase RHA2A-like [Vitis vinifera]	P:positive regulation of abscisic acid mediated signaling pathway; F:zinc ion binding; P:response to salt stress; F:ubiquitin-protein ligase activity; P:protein ubiquitination; F:protein binding; ; P:regulation of response to osmotic stress
Unigene-44374	4.36477	0.0491206	exportin-7-like [Vitis vinifera]	C:cytoplasm; C:nuclear pore; F:binding; P:protein import into nucleus, docking; F:protein transporter activity
Unigene-44986	4.36477	0.0470551	Helicase, putative [Ricinus communis]	C:cell wall; P:petal formation; P:negative regulation of flower development; P:defense response to bacterium; F:DNA binding; F:ATP binding; F:transferase activity; F:protein binding; F:helicase activity; C:SWI/SNF complex; P:response to cadmium ion
Unigene-13254	4.36477	0.0203156	hypothetical protein ARALYDRAFT 493210 [Arabidopsis lyrata subsp. lyrata]	F:helicase activity; F:nucleic acid binding; C:cytoplasmic membrane-bounded vesicle; P:response to stress; C:vacuolar membrane; F:ATP binding; C:chloroplast; P:oxidation reduction; F:2-alkenal reductase activity
Unigene-87398	4.36477	0.0499708	hypothetical protein SORBIDRAFT 09g001660 [Sorghum bicolor]	F:kinase activity; F:protein tyrosine phosphatase activity; F:protein tyrosine/serine/threonine phosphatase activity; P:phosphorylation; P:peptidyl-tyrosine dephosphorylation; P:tyrosine metabolic process
Unigene-34220	4.36477	0.0464796	imidazole glycerol phosphate synthase hisHF, chloroplastic-like [Glycine max]	F:oxo-acid-lyase activity; F:imidazoleglycerol-phosphate synthase activity; P:histidine biosynthetic process; F:isomerase activity; C:chloroplast; C:imidazoleglycerol-phosphate synthase complex
Unigene-88784	4.36477	0.040848	Os08g0158200 [Oryza sativa Japonica Group]	F:FAD binding; C:cytoplasmic membrane-bounded vesicle; F:reticuline oxidase activity; P:oxidation reduction; P:alkaloid biosynthetic process
Unigene-14047	4.36477	0.0470759	Os11g0673100 [Oryza sativa Japonica Group]	C:cytoplasmic membrane-bounded vesicle; C:membrane; C:endomembrane system; F:molecular function; P:biological process
Unigene-19631	4.36477	0.00809233	predicted protein [Hordeum vulgare subsp. vulgare]	F:binding; F:ligase activity; C:membrane; P:regulation of transcription, DNA-dependent; P:transcription, DNA-dependent; F:sequence-specific DNA binding; F:protein dimerization activity; C:nucleus; F:transcription factor activity; F:DNA binding
Unigene-61155	4.36477	0.00219916	predicted protein [Hordeum vulgare subsp. vulgare]	F:transferase activity, transferring acyl groups other than amino-acyl groups
Unigene-8783	4.36477	0.000334012	TPA: histidine kinase [Oryza sativa Japonica Group]	F:two-component response regulator activity; P:two-component signal transduction system (phosphorelay); P:peptidyl-histidine phosphorylation; P:regulation of transcription, DNA-dependent; F:ATP binding; F:two-component sensor activity; C:membrane; P:regulation of transcription; C:protein histidine kinase complex
Unigene-9527	4.36477	0.0284819	UDP-glycosyltransferase UGT74H6 [Avena strigosa]	P:cellular response to abscisic acid stimulus; P:cellular response to hydrogen peroxide; P:shoot morphogenesis; ; P:cellular hyperosmotic salinity response; P:cellular response to water deprivation; P:indolebutyric acid metabolic process;
Unigene-37390	4.36477	0.00722223	unnamed protein product [Vitis vinifera]	P:metabolic process; P:response to stress; F:binding; F:catalytic activity
Unigene-28817	4.36477	0.0437088	unnamed protein product [Vitis vinifera]	F:Rab GTPase activator activity; C:intracellular; P:positive regulation of Rab GTPase activity
Unigene-103452	4.36477	0.00823081	unnamed protein product [Vitis vinifera]	F:DNA binding
Unigene-101281	4.36477	0.002139	unnamed protein product [Vitis vinifera]	P:skotomorphogenesis; P:photomorphogenesis; C:nucleus; F:AT DNA binding; P:vegetative to reproductive phase transition of meristem
Unigene-152	4.35467	5.19528e-05	pathogenesis-related protein [Elaeis guineensis]	C:extracellular region
Unigene-9673	4.34052	0.000167687	elongation factor [Ziziphus jujuba]	F:translation elongation factor activity; P:GTP catabolic process; F:GTPase activity; F:GTP binding; C:ribosome; P:regulation of translational elongation
Unigene-25723	4.33878	0.00024833	predicted protein [Hordeum vulgare subsp. vulgare]	; C:membrane; C:mitochondrion
Unigene-2238	4.32825	0.0004434	uncharacterized protein LOC100247606 [Vitis vinifera]	-
Unigene-49676	4.32413	0.0050621	calmodulin-binding transcription activator (camta), plants, putative [Ricinus communis]	C:nucleus; F:transcription regulator activity; F:calmodulin binding; P:regulation of transcription
Unigene-16005	4.32413	0.000754603	glucosyltransferase [Linum usitatissimum]	F:transferase activity, transferring hexosyl groups; P:metabolic process
Unigene-7831	4.31527	0.000108953	putative O-methyltransferase [Elaeis guineensis]	F:O-methyltransferase activity
Unigene-36847	4.30337	0.0152745	Cleavage stimulation factor subunit 1-like protein [Medicago truncatula]	C:CUL4 RING ubiquitin ligase complex; F:nucleotide binding; C:heterotrimeric G-protein complex
Unigene-8757	4.30337	0.0174502	conserved hypothetical protein [Ricinus communis]	C:mitochondrion; F:DNA binding
Unigene-46649	4.30337	0.0108658	F-box protein [Zea mays]	-
Unigene-10083	4.30337	0.0154369	formate--tetrahydrofolate ligase-like [Glycine max]	F:copper ion binding; P:folic acid and derivative biosynthetic process; P:response to cadmium ion; C:plasma membrane; F:formate-tetrahydrofolate ligase activity; P:one-carbon metabolic process; F:ATP binding; C:chloroplast; C:apoplast; P:glyoxylate metabolic process
Unigene-70513	4.30337	0.0186518	hypothetical protein SORBIDRAFT 03g025990 [Sorghum bicolor]	C:cytoplasmic membrane-bounded vesicle; F:beta-galactosidase activity; F:sugar binding; F:cation binding; P:galactose metabolic process; P:glycosaminoglycan catabolic process; P:glycosphingolipid metabolic process; C:beta-galactosidase complex; P:glycerolipid metabolic process
Unigene-90040	4.30337	0.0111537	kinesin heavy chain, putative [Ricinus communis]	P:microtubule-based movement; C:plasma membrane; F:ATP binding; F:microtubule motor activity; C:microtubule
Unigene-39765	4.30337	0.0176661	predicted protein [Populus trichocarpa]	P:vesicle-mediated transport; F:binding; C:clathrin coat of coated pit; C:clathrin coat of trans-Golgi network vesicle; P:intracellular protein transport; F:structural molecule activity; C:chloroplast
Unigene-14600	4.30337	0.0168886	protein farnesyltransferase alpha subunit, putative [Ricinus communis]	P:negative regulation of abscisic acid mediated signaling pathway; F:CAAX-protein geranylgeranyltransferase activity; P:regulation of cell shape; P:response to water deprivation; C:protein farnesyltransferase complex; C:CAAX-protein geranylgeranyltransferase complex; F:protein farnesyltransferase activity; F:farnesyltranstransferase activity; P:regulation of meristem development; F:protein hetero…
Unigene-53739	4.30337	0.00323009	uncharacterized protein LOC100250319 [Vitis vinifera]	F:molecular function; P:biological process; C:cellular component
Unigene-38310	4.30337	0.00513601	unknown [Picea sitchensis]	C:cytoplasm; F:iron ion binding; P:inositol catabolic process; F:inositol oxygenase activity; P:oxidation reduction
Unigene-6766	4.28231	0.00698869	f-box family protein [Populus trichocarpa]	F:ubiquitin-protein ligase activity; P:auxin mediated signaling pathway; F:inositol hexakisphosphate binding; C:mitochondrion; P:protein ubiquitination
Unigene-35756	4.28231	0.0175235	naringenin-chalcone synthase [Elaeis oleifera]	F:8-amino-7-oxononanoate synthase activity; F:acyltransferase activity; F:naringenin-chalcone synthase activity; P:flavonoid biosynthetic process; P:biotin metabolic process; P:acyl-carrier-protein biosynthetic process
Unigene-8386	4.28231	0.00956011	type I inositol-1,4,5-trisphosphate 5-phosphatase CVP2-like [Glycine max]	F:endonuclease activity; F:inositol or phosphatidylinositol phosphatase activity; P:oxidation reduction; F:2-alkenal reductase activity; F:exonuclease activity
Unigene-7930	4.26524	0.00152486	abscisic acid receptor PYL4-like [Glycine max]	-
Unigene-6623	4.26524	0.00180496	uncharacterized protein LOC100842038 [Brachypodium distachyon]	C:mitochondrion
Unigene-27256	4.23924	0.00205353	dead box ATP-dependent RNA helicase, putative [Ricinus communis]	F:RNA binding; F:ATP binding; C:nucleus; F:ATP-dependent helicase activity
Unigene-7126	4.23924	0.000397099	eukaryotic initiation factor iso-4F subunit p82-34-like isoform 2 [Vitis vinifera]	C:cytoplasm; P:cellular macromolecule metabolic process; F:binding; C:nucleus; P:primary metabolic process
Unigene-38007	4.23924	0.0449179	hypothetical protein OsJ 07383 [Oryza sativa Japonica Group]	C:cytoplasmic membrane-bounded vesicle; C:plasma membrane
Unigene-48544	4.23924	0.013717	hypothetical protein SORBIDRAFT 01g030680 [Sorghum bicolor]	F:MAP kinase activity; P:hypotonic salinity response; P:protein amino acid phosphorylation; P:systemic acquired resistance, salicylic acid mediated signaling pathway; P:jasmonic acid and ethylene-dependent systemic resistance, jasmonic acid mediated signaling pathway; P:response to fungus; P:response to cold; F:ATP binding; P:cortical microtubule organization; P:response to abscisic acid stimulus…
Unigene-14851	4.23924	0.0160041	hypothetical protein SORBIDRAFT 02g025020 [Sorghum bicolor]	F:cellulose synthase (UDP-forming) activity; P:cellulose biosynthetic process; C:integral to membrane; P:cellular cell wall organization; F:zinc ion binding; P:starch metabolic process; P:sucrose metabolic process; P:UDP-glucose metabolic process
Unigene-7053	4.23924	0.00619122	predicted protein [Populus trichocarpa]	C:plastid
Unigene-16995	4.23924	0.00511453	predicted protein [Populus trichocarpa]	C:Golgi apparatus; P:biosynthetic process
Unigene-5985	4.23924	0.0215907	SEC12-like protein 2-like [Vitis vinifera]	P:oxidation reduction; F:2-alkenal reductase activity
Unigene-10382	4.23924	0.0448686	uncharacterized protein LOC100795775 [Glycine max]	C:endomembrane system; P:meristem structural organization; C:integral to membrane; P:root morphogenesis; P:leaf vascular tissue pattern formation; P:aging; P:radial pattern formation; C:plasma membrane
Unigene-37433	4.23924	0.00490942	unknown [Zea mays]	P:threonine biosynthetic process; F:pyridoxal phosphate binding; F:threonine synthase activity; C:chloroplast; P:glycine metabolic process; P:L-serine metabolic process; P:vitamin B6 metabolic process
Unigene-39324	4.23924	0.0168906	unnamed protein product [Vitis vinifera]	F:DNA binding; F:zinc ion binding; C:mitochondrion; P:regulation of transcription, DNA-dependent
Unigene-13563	4.23924	0.00259372	unnamed protein product [Vitis vinifera]	F:DNA binding; F:sequence-specific DNA binding; C:nucleus; C:intracellular; F:protein binding; P:regulation of transcription, DNA-dependent; C:CCAAT-binding factor complex; F:transcription factor activity
Unigene-13850	4.23924	0.00218989	unnamed protein product [Vitis vinifera]	C:integral to membrane; P:amino acid transport; F:amino acid transmembrane transporter activity; C:plasma membrane
Unigene-4246	4.22326	0.000163735	adenosylhomocysteinase isoform 1 [Vitis vinifera]	F:adenosylhomocysteinase activity; C:cytoplasm; P:one-carbon metabolic process; P:methionine metabolic process
Unigene-22728	4.21721	0.00119528	Hop-interacting protein THI007 [Solanum lycopersicum]	F:binding; C:plastid; C:plasma membrane
Unigene-18728	4.20607	0.00341527	hypothetical protein OsJ 13062 [Oryza sativa Japonica Group]	P:mitochondrion transport along microtubule; F:calcium ion binding; P:small GTPase mediated signal transduction; C:mitochondrial outer membrane; P:pollen tube growth; P:mitochondrion organization; F:hydrolase activity; F:GTP binding; P:embryonic development ending in seed dormancy
Unigene-28691	4.20127	0.00109218	protein disulfide isomerase [Quercus suber]	P:oxidation reduction; F:protein-disulfide reductase activity; P:cell redox homeostasis; P:regulation of pollen tube growth; F:isomerase activity; F:antioxidant activity; P:pollen tube guidance; P:response to cadmium ion
Unigene-20879	4.19689	0.000147902	pathogenesis-related protein 1-19 [Triticum aestivum]	C:extracellular region; C:cytoplasmic membrane-bounded vesicle; P:response to biotic stimulus; P:defense response
Unigene-61037	4.19597	0.000150543	tubulin alpha-2 chain, partial [Vitis vinifera]	C:microtubule; P:protein polymerization; P:GTP catabolic process; P:microtubule-based movement; F:GTPase activity; F:structural molecule activity; C:cytoplasm; F:GTP binding
Unigene-8968	4.19485	0.0108487	beta-D-xylosidase 1-like [Glycine max]	C:plant-type cell wall; F:beta-glucosidase activity; F:alpha-N-arabinofuranosidase activity; F:xylan 1,4-beta-xylosidase activity; P:nucleotide metabolic process; P:starch metabolic process; P:sucrose metabolic process
Unigene-33798	4.19485	0.0062813	embryo-abundant protein EMB-like [Elaeis guineensis]	P:methylation; C:mitochondrion; F:methyltransferase activity
Unigene-10671	4.19485	0.00953666	probable indole-3-acetic acid-amido synthetase GH3.6 [Vitis vinifera]	P:response to auxin stimulus; P:response to light stimulus
Unigene-13379	4.19485	0.00855164	ras-related protein RABA1f-like [Brachypodium distachyon]	F:GTP binding; C:plasma membrane; F:hydrolase activity; P:small GTPase mediated signal transduction; P:protein transport
Unigene-80303	4.19485	0.0155788	vacuolar invertase [Musa acuminata AAA Group]	C:vacuole; F:sucrose alpha-glucosidase activity; P:starch metabolic process; P:sucrose metabolic process; C:alpha-glucosidase II complex
Unigene-7619	4.1858	0.000810047	type 2 ribosome-inactivating protein precursor [Camellia sinensis]	P:defense response; P:negative regulation of translation; F:rRNA N-glycosylase activity
Unigene-1090	4.18191	0.00240629	ubiquitin-conjugating enzyme 1 [Elaeis guineensis]	P:postreplication repair; P:ubiquitin-dependent protein catabolic process; P:root epidermal cell differentiation; P:response to iron ion; P:post-translational protein modification; F:ubiquitin-protein ligase activity; F:ATP binding; P:protein ubiquitination; F:protein binding; C:UBC13-MMS2 complex; P:protein deubiquitination; P:response to cadmium ion; C:plasma membrane
Unigene-8807	4.17213	0.00296581	high affinity cationic amino acid transporter 1-like [Brachypodium distachyon]	P:response to nematode; F:cationic amino acid transmembrane transporter activity; P:amino acid transmembrane transport; F:basic amino acid transmembrane transporter activity; C:cytoplasmic membrane-bounded vesicle; C:plasma membrane; C:integral to membrane; C:mitochondrion; P:cation transport; P:polyamine transport; P:basic amino acid transport
Unigene-95181	4.17213	0.0305364	hypothetical protein OsJ 11516 [Oryza sativa Japonica Group]	F:zinc ion binding; C:plastid
Unigene-83680	4.17213	0.0153621	nuclear-pore anchor-like [Vitis vinifera]	C:cytosol; P:negative regulation of flower development; F:nucleic acid binding; C:nucleolus; P:protein import into nucleus; C:nuclear pore; P:negative regulation of protein sumoylation; F:protein binding; P:stamen development; C:chloroplast; P:poly(A)+ mRNA export from nucleus
Unigene-30273	4.17213	0.0161942	phosphoglycerate kinase, chloroplast, putative [Musa acuminata]	P:reductive pentose-phosphate cycle; F:phosphoglycerate kinase activity; P:phosphorylation; F:ATP binding; P:glycolysis; C:chloroplast; P:gluconeogenesis; P:carbon utilization
Unigene-15322	4.17213	0.00889147	predicted protein [Populus trichocarpa]	F:carbon-sulfur lyase activity
Unigene-7539	4.17213	0.00385001	predicted protein [Populus trichocarpa]	F:potassium ion transmembrane transporter activity; ; C:membrane
Unigene-10197	4.17213	0.0147457	probable protein phosphatase 2C 13-like [Glycine max]	C:protein serine/threonine phosphatase complex; F:metal ion binding; F:transferase activity, transferring glycosyl groups; F:protein serine/threonine phosphatase activity; P:protein amino acid dephosphorylation; C:membrane
Unigene-50084	4.17213	0.0192914	ubiquitin-protein ligase, putative [Ricinus communis]	F:ubiquitin-protein ligase activity; C:nucleus; P:lateral root development; F:protein binding; P:protein ubiquitination
Unigene-2003	4.16228	0.00128271	H0103C06.2 [Oryza sativa Indica Group]	F:o-succinylbenzoate-CoA ligase activity; P:ubiquinone biosynthetic process
Unigene-29212	4.15485	0.000961381	40S ribosomal protein S26-2-like [Vitis vinifera]	C:intracellular
Unigene-8916	4.14904	0.0106899	ARIADNE-like protein [Musa acuminata]	C:membrane; F:nucleic acid binding; F:ubiquitin-protein ligase activity; C:intracellular; P:protein ubiquitination; F:zinc ion binding
Unigene-16294	4.14904	0.0118669	hypothetical protein ARALYDRAFT 908384 [Arabidopsis lyrata subsp. lyrata]	F:ATPase activity, coupled to transmembrane movement of ions, phosphorylative mechanism; F:protein binding; F:nucleotide binding; P:metabolic process; C:plasma membrane; P:cation transport
Unigene-105079	4.14904	0.00061742	hypothetical protein SORBIDRAFT 03g030100 [Sorghum bicolor]	F:lysozyme activity; F:cation binding; F:chitinase activity; P:chitin catabolic process; P:cell wall macromolecule catabolic process
Unigene-15933	4.14904	0.00161008	isoleucyl-tRNA synthetase, cytoplasmic-like [Vitis vinifera]	P:response to cadmium ion; P:isoleucyl-tRNA aminoacylation; F:ATP binding; F:isoleucine-tRNA ligase activity; C:cytosol; F:zinc ion binding; P:isoleucine biosynthetic process; P:leucine biosynthetic process; P:valine biosynthetic process
Unigene-49164	4.14904	0.00243352	predicted protein [Hordeum vulgare subsp. vulgare]	F:calcium-transporting ATPase activity; C:integral to membrane; P:ATP biosynthetic process; F:ATP binding; P:calcium ion transport; C:plasma membrane; C:sarcoplasmic reticulum
Unigene-70229	4.14904	0.00781653	probable cation-transporting ATPase-like [Brachypodium distachyon]	P:cellular response to phosphate starvation; P:stem cell fate determination; C:integral to membrane; P:drug transmembrane transport; P:pollen germination; P:pollen maturation; P:ATP biosynthetic process; F:calcium-transporting ATPase activity; P:ATP catabolic process; C:plasma membrane; P:meristem maintenance; F:ATP binding; P:cellular metal ion homeostasis; P:calcium ion transport; C:sarcoplasmi…
Unigene-128591	4.13736	0.0044598	long chain acyl-CoA synthetase 9, chloroplastic [Vitis vinifera]	P:fatty acid biosynthetic process; C:chloroplast envelope; F:long-chain-fatty-acid-CoA ligase activity; C:membrane
Unigene-7353	4.13345	0.00104932	predicted protein [Populus trichocarpa]	C:vacuole; C:Golgi apparatus; P:cellular metabolic process; C:organelle membrane; F:lyase activity; P:primary metabolic process; C:intracellular organelle part
Unigene-15323	4.12821	0.000423356	thaumatin-like protein [Nepenthes mirabilis]	P:defense response to fungus; P:negative regulation of peptidase activity; P:killing of cells of another organism; F:serine-type endopeptidase inhibitor activity
Unigene-4439	4.11279	0.000573495	elongation factor 2-like [Glycine max]	C:cytosol; F:copper ion binding; F:translation elongation factor activity; C:nucleolus; P:response to cold; C:vacuolar membrane; P:GTP catabolic process; F:GTPase activity; C:chloroplast; F:GTP binding; C:plasma membrane; C:ribosome; P:regulation of translational elongation
Unigene-73566	4.10174	0.00172803	actin [Vanda hybrid cultivar]	F:structural constituent of cytoskeleton; C:cytoskeleton; C:cytoplasmic membrane-bounded vesicle; P:cytoskeleton organization; C:cell wall; F:ATP binding; C:nucleus
Unigene-16978	4.10174	0.0198042	hypothetical protein OsJ 04283 [Oryza sativa Japonica Group]	C:membrane
Unigene-35860	4.10174	0.0153843	hypothetical protein SORBIDRAFT 03g010835 [Sorghum bicolor]	C:mitochondrion; F:binding
Unigene-12488	4.10174	0.035638	phospholipid-transporting ATPase 1-like [Brachypodium distachyon]	C:mitochondrion; C:integral to membrane; F:ATPase activity, coupled to transmembrane movement of ions, phosphorylative mechanism; P:ATP biosynthetic process; C:cytoplasmic membrane-bounded vesicle; F:ATP binding; P:phospholipid transport; F:magnesium ion binding; F:phospholipid-translocating ATPase activity; P:cation transport; P:aminophospholipid transport
Unigene-30372	4.10174	0.00551095	plasma membrane H+-ATPase [Aeluropus littoralis]	C:integral to membrane; P:ATP catabolic process; F:ATPase activity, coupled to transmembrane movement of ions, phosphorylative mechanism; P:ATP biosynthetic process; F:ATP binding; P:cation transport
Unigene-88988	4.10174	0.0381247	predicted protein [Populus trichocarpa]	F:glutathione transferase activity; P:glutathione metabolic process; P:glutathione conjugation reaction
Unigene-8382	4.10174	0.0189121	predicted protein [Populus trichocarpa]	F:ubiquitin-protein ligase activity; P:ubiquitin-dependent protein catabolic process; P:protein ubiquitination
Unigene-76147	4.10174	0.0222863	purine transporter, putative [Ricinus communis]	C:integral to membrane
Unigene-63098	4.10174	0.0315125	receptor like protein kinase S.2-like [Vitis vinifera]	P:response to wounding; P:response to bacterium; P:cellular response to jasmonic acid stimulus; P:cellular response to salicylic acid stimulus; C:plasma membrane; P:protein amino acid phosphorylation; F:ATP binding; F:protein serine/threonine kinase activity; P:serine family amino acid metabolic process
Unigene-35050	4.10174	0.00309772	uncharacterized protein LOC100260026 [Vitis vinifera]	F:molecular function; P:biological process
Unigene-51703	4.10174	0.0224894	uncharacterized protein LOC100792662 [Glycine max]	F:copper ion binding
Unigene-97335	4.10174	0.0263523	uncharacterized protein LOC100794495 [Glycine max]	C:cytosol; F:calcium ion binding; C:plasma membrane
Unigene-30314	4.10174	0.00282352	unknown [Doryanthes excelsa]	P:translation; C:ribosome; P:protein secretion; P:response to water deprivation; C:mitochondrion; P:protein folding; P:response to salt stress; P:regulation of meristem growth; P:response to cold; F:structural constituent of ribosome; C:vacuolar membrane; C:cytoplasmic membrane-bounded vesicle; F:ATP binding; C:endoplasmic reticulum lumen; P:regulation of meristem structural organization; F:unfol…
Unigene-25325	4.10174	0.0238672	unnamed protein product [Vitis vinifera]	C:intracellular; P:transport; C:integral to membrane; F:transporter activity
Unigene-22277	4.09221	0.000190566	predicted protein [Populus trichocarpa]	C:membrane
Unigene-21169	4.07653	0.000156737	chitinase A [Ananas comosus]	F:chitinase activity; C:vacuole; P:chitin catabolic process; F:cation binding; F:lysozyme activity; P:cell wall macromolecule catabolic process
Unigene-122	4.07527	0.000846011	hypothetical protein SORBIDRAFT 09g019370 [Sorghum bicolor]	P:negative regulation of abscisic acid mediated signaling pathway; P:defense response; P:protein amino acid phosphorylation; F:zinc ion binding; F:protein kinase activity; F:protein self-association; C:early endosome; F:ubiquitin-protein ligase activity; F:ATP binding; P:protein ubiquitination; P:developmental growth; C:trans-Golgi network; F:phospholipase A2 activity; P:phospholipid catabolic pr…
Unigene-21171	4.07268	0.000131819	chitinase A [Ananas comosus]	F:hydrolase activity, hydrolyzing O-glycosyl compounds; P:carbohydrate metabolic process; C:cytoplasmic membrane-bounded vesicle
Unigene-12068	4.06521	0.0071354	hypothetical protein OsJ 36535 [Oryza sativa Japonica Group]	P:regulation of gene expression, epigenetic
Unigene-5857	4.04284	0.00388163	probable phosphoribosylformylglycinamidine synthase, chloroplastic/mitochondrial-like [Vitis vinifera]	C:mitochondrion; F:ATP binding; F:transferase activity; C:chloroplast stroma; P:microgametogenesis; P:'de novo' IMP biosynthetic process; F:phosphoribosylformylglycinamidine synthase activity; P:purine base metabolic process
Unigene-1962	4.03854	0.00188845	E3 ubiquitin-protein ligase UPL2-like [Vitis vinifera]	C:intracellular; F:acid-amino acid ligase activity; F:binding; P:protein modification process
Unigene-61969	4.02774	0.0235496	diacylglycerol kinase, putative [Ricinus communis]	F:diacylglycerol kinase activity; F:D-erythro-sphingosine kinase activity; P:sphingolipid biosynthetic process; F:ceramide kinase activity; P:activation of protein kinase C activity by G-protein coupled receptor protein signaling pathway; C:plasma membrane; P:phospholipid catabolic process; P:glycerolipid metabolic process; P:glycosphingolipid metabolic process
Unigene-49329	4.02774	0.0230772	geranylgeranyl diphosphate reductase, chloroplastic-like [Glycine max]	P:oxidation reduction; P:geranylgeranyl diphosphate metabolic process; P:phytyl diphosphate biosynthetic process; F:oxidoreductase activity, acting on the CH-CH group of donors, NAD or NADP as acceptor; P:vitamin E biosynthetic process; P:tRNA processing; P:chlorophyll biosynthetic process; F:monooxygenase activity; F:FAD binding; P:photosynthesis; C:chloroplast; F:geranylgeranyl reductase activi…
Unigene-58556	4.02774	0.0376013	glycosyltransferase, CAZy family GT8 [Populus trichocarpa]	F:polygalacturonate 4-alpha-galacturonosyltransferase activity; C:Golgi apparatus; P:glucuronoxylan biosynthetic process; P:cellular cell wall organization; P:starch metabolic process; P:sucrose metabolic process; P:nucleotide metabolic process
Unigene-92034	4.02774	0.0248532	hypothetical protein SORBIDRAFT 01g006380 [Sorghum bicolor]	P:regulation of transcription, DNA-dependent; P:transcription, DNA-dependent; F:zinc ion binding; C:nucleus; F:transcription factor activity; F:DNA binding
Unigene-119231	4.02774	0.0257356	Os10g0362300 [Oryza sativa Japonica Group]	F:two-component response regulator activity; P:two-component signal transduction system (phosphorelay); P:peptidyl-histidine phosphorylation; P:regulation of transcription, DNA-dependent; F:receptor activity; F:ATP binding; F:two-component sensor activity; C:membrane; P:regulation of transcription; C:protein histidine kinase complex
Unigene-78043	4.02774	0.0263406	Os12g0172500 [Oryza sativa Japonica Group]	F:nucleotide binding
Unigene-53585	4.02774	0.0217968	pentatricopeptide (PPR) repeat-containing protein [Musa balbisiana]	F:binding
Unigene-73611	4.02774	0.0244745	putative receptor kinase [Malus x domestica]	F:receptor activity; C:endomembrane system; C:cytoplasmic membrane-bounded vesicle; F:protein binding; P:protein amino acid phosphorylation; F:ATP binding; C:integral to membrane; F:protein serine/threonine kinase activity; P:transmembrane receptor protein tyrosine kinase signaling pathway; C:plastid; P:serine family amino acid metabolic process
Unigene-65444	4.02774	0.0211902	SAB, putative [Ricinus communis]	C:cytoplasmic membrane-bounded vesicle; C:plasma membrane; P:multidimensional cell growth; P:response to ethylene stimulus
Unigene-77373	4.02774	0.0237426	SCARECROW-like protein [Brassica napus]	P:cell differentiation; F:transcription factor activity; F:protein binding; P:regulation of shoot development; P:regulation of transcription, DNA-dependent; C:transcription factor complex; P:regulation of transcription
Unigene-4689	4.02774	0.021113	UDP-glycosyltransferase 85A1 isoform 2 [Vitis vinifera]	F:transferase activity, transferring hexosyl groups; P:metabolic process
Unigene-7390	4.02774	0.002616	uncharacterized protein LOC100803002 [Glycine max]	F:metal ion binding; F:ligase activity; F:electron carrier activity; F:zinc ion binding
Unigene-41465	4.02774	0.0184769	uncharacterized WD repeat-containing protein C1672.07 isoform 1 [Vitis vinifera]	C:small-subunit processome; C:CUL4 RING ubiquitin ligase complex; P:rRNA processing; F:nucleotide binding
Unigene-62768	4.02774	0.0361333	unnamed protein product [Vitis vinifera]	; C:integral to membrane; F:ammonium transmembrane transporter activity
Unigene-108423	4.02774	0.0133311	unnamed protein product [Vitis vinifera]	F:laccase activity; C:endomembrane system; F:copper ion binding; F:L-ascorbate oxidase activity; C:apoplast; P:lignin catabolic process; P:oxidation reduction; P:electron transport; P:L-ascorbic acid metabolic process
Unigene-14822	4.02774	0.0302203	WD repeat-containing protein 44-like [Vitis vinifera]	F:signal transducer activity; P:signal transduction; C:heterotrimeric G-protein complex
Unigene-8273	4.01685	0.00211989	hypothetical protein OsJ 19048 [Oryza sativa Japonica Group]	P:regulation of transcription from RNA polymerase II promoter; F:hydrolase activity, acting on ester bonds; P:chromatin assembly or disassembly; P:regulation of RNA elongation; F:transcription elongation regulator activity; F:RNA binding; P:transcription initiation; P:regulation of transcription
Unigene-26831	4.01685	0.000846842	SAUR family protein [Populus trichocarpa]	P:response to auxin stimulus
Unigene-41356	4.0166	0.000201027	hypothetical protein SORBIDRAFT 01g011740 [Sorghum bicolor]	-
Unigene-20010	4.01506	0.000159618	probable chitinase 3-like [Vitis vinifera]	F:hydrolase activity, acting on glycosyl bonds; P:metabolic process
Unigene-19568	4.01247	0.00267854	alcohol dehydrogenase B [Washingtonia robusta]	C:cytoplasm; P:oxidation reduction; F:zinc ion binding; F:alcohol dehydrogenase (NAD) activity
Unigene-18327	4.01247	0.00338762	coronatine-insensitive 1 [Hevea brasiliensis]	-
Unigene-115054	4.01247	0.00860012	predicted protein [Populus trichocarpa]	C:membrane; C:lysosome; F:oxidoreductase activity; P:proteolysis; F:cysteine-type endopeptidase activity
Unigene-3085	4.00863	0.00142754	Os06g0129400 [Oryza sativa Japonica Group]	P:transmembrane transport; C:membrane
Unigene-32024	4.0022	0.00264398	AF470318 1farnesyl pyrophosphare synthase [Musa acuminata]	C:cytoplasm; F:metal ion binding; F:geranyltranstransferase activity; P:cholesterol biosynthetic process; F:dimethylallyltranstransferase activity; P:terpenoid biosynthetic process
Unigene-95678	4.0022	0.0123698	ARIADNE-like protein [Musa acuminata]	F:binding
Unigene-31684	4.0022	0.00259448	hypothetical protein SORBIDRAFT 06g029930 [Sorghum bicolor]	C:endomembrane system; C:cytoplasmic membrane-bounded vesicle; F:nucleic acid binding; F:peptide alpha-N-acetyltransferase activity; F:nucleotide binding; P:acyl-carrier-protein biosynthetic process
Unigene-23431	4.0022	0.00263839	isoflavone 3'-hydroxylase [Medicago truncatula]	F:heme binding; F:isoflavone 2'-hydroxylase activity; F:electron carrier activity; P:oxidation reduction; P:electron transport
Unigene-24738	4.0022	0.0101872	mitochondrial substrate carrier family protein [Arabidopsis lyrata subsp. lyrata]	F:binding; C:mitochondrial inner membrane; P:transmembrane transport; P:mitochondrial transport; C:integral to membrane
Unigene-27879	3.99482	0.00178403	probable pyruvate, phosphate dikinase regulatory protein, chloroplastic-like isoform 1 [Vitis vinifera]	P:translation; C:cell wall; F:protein serine/threonine kinase activity; C:nucleolus; F:phosphotransferase activity, phosphate group as acceptor; F:structural constituent of ribosome; C:vacuolar membrane; F:ATP binding; P:phosphorylation; C:chloroplast stroma; F:phosphoprotein phosphatase activity; C:cytosolic large ribosomal subunit; C:plasma membrane; P:embryonic development ending in seed dorma…
Unigene-125471	3.98926	0.0111258	8-hydroxyquercetin 8-O-methyltransferase [Vitis vinifera]	F:transferase activity
Unigene-83033	3.98926	0.00703808	hypothetical protein SORBIDRAFT 06g034260 [Sorghum bicolor]	F:transferase activity; F:cellulase activity; P:starch metabolic process; P:sucrose metabolic process
Unigene-7770	3.97245	0.00242442	pre-mRNA-processing-splicing factor 8-like [Brachypodium distachyon]	P:response to hypoxia; P:sucrose biosynthetic process; C:cytosol; P:starch metabolic process; C:spliceosomal complex; P:seed maturation; F:sucrose synthase activity; C:plant-type cell wall; C:cytoplasmic membrane-bounded vesicle; P:nuclear mRNA splicing, via spliceosome; C:chloroplast; C:membrane
Unigene-24733	3.97245	0.000820663	uncharacterized protein LOC100838793 [Brachypodium distachyon]	F:transcription regulator activity; C:nucleus; F:DNA binding
Unigene-11509	3.94973	0.0324236	ABC transporter D family member 1-like [Glycine max]	P:transmembrane transport; C:glyoxysomal membrane; P:fatty acyl coenzyme A transport; C:mitochondrion; C:integral to membrane; F:ATPase activity, coupled to transmembrane movement of substances; P:ATP catabolic process; F:ATP binding; P:fatty acid beta-oxidation; P:positive regulation of seed germination
Unigene-8933	3.94973	0.00255609	ABC transporter G family member 14-like [Glycine max]	F:phosphonate transmembrane-transporting ATPase activity; P:ATP catabolic process; F:ATP binding; C:membrane; P:phosphonate transport; P:organophosphate ester transport
Unigene-74845	3.94973	0.0339746	arginine decarboxylase 1-like [Brachypodium distachyon]	P:arginine catabolic process; F:arginine decarboxylase activity; P:spermidine biosynthetic process; P:proline metabolic process
Unigene-30328	3.94973	0.0109903	E3 ubiquitin-protein ligase At4g11680-like isoform 3 [Vitis vinifera]	C:vacuolar membrane; F:zinc ion binding
Unigene-52625	3.94973	0.011226	flowering time control protein FPA-like [Glycine max]	F:RNA binding; P:mRNA polyadenylation; P:embryo sac development; P:positive regulation of flower development; P:vegetative to reproductive phase transition of meristem; C:chromatin; F:nucleotide binding; P:chromatin silencing by small RNA; F:catalytic activity; P:embryonic development
Unigene-84006	3.94973	0.0240108	GA 2-oxidase 2 [Elaeis guineensis]	F:iron ion binding; F:oxidoreductase activity, acting on single donors with incorporation of molecular oxygen, incorporation of two atoms of oxygen; F:gibberellin 2-beta-dioxygenase activity; P:oxidation reduction; P:diterpenoid biosynthetic process
Unigene-59877	3.94973	0.034435	hypothetical protein ARALYDRAFT 327304 [Arabidopsis lyrata subsp. lyrata]	C:vacuolar membrane; F:zinc ion binding
Unigene-15255	3.94973	0.00441963	hypothetical protein OsJ 13895 [Oryza sativa Japonica Group]	F:glycerol-3-phosphate dehydrogenase activity; C:glycerol-3-phosphate dehydrogenase complex; C:mitochondrial inner membrane; P:glycerophosphate shuttle; P:glycerol catabolic process; P:glycerol-3-phosphate metabolic process; F:glycerol-3-phosphate oxidase activity; P:electron transport; P:glycerolipid metabolic process
Unigene-8012	3.94973	0.00419311	hypothetical protein OsJ 36746 [Oryza sativa Japonica Group]	F:protein histidine kinase binding
Unigene-9569	3.94973	0.00439027	hypothetical protein SORBIDRAFT 03g044470 [Sorghum bicolor]	F:RNA polymerase II carboxy-terminal domain kinase activity; F:ATP binding; P:protein amino acid phosphorylation; F:protein tyrosine kinase activity; P:serine family amino acid metabolic process
Unigene-9031	3.94973	0.00761191	isoflavone 2'-hydroxylase-like [Vitis vinifera]	F:heme binding; F:monooxygenase activity; F:electron carrier activity; P:oxidation reduction; P:electron transport
Unigene-46964	3.94973	0.0325153	Laccase-11 [Medicago truncatula]	F:laccase activity; C:endomembrane system; F:copper ion binding; F:L-ascorbate oxidase activity; C:apoplast; P:lignin catabolic process; P:oxidation reduction; P:electron transport; P:L-ascorbic acid metabolic process
Unigene-10306	3.94973	0.0393299	predicted protein [Hordeum vulgare subsp. vulgare]	C:cytoplasmic membrane-bounded vesicle
Unigene-79671	3.94973	0.0178222	predicted protein [Physcomitrella patens subsp. patens]	F:metalloendopeptidase activity; P:proteolysis
Unigene-5824	3.94973	0.0330673	predicted protein [Populus trichocarpa]	P:protein amino acid dephosphorylation; P:protein amino acid phosphorylation; F:metal ion binding; C:protein serine/threonine phosphatase complex; F:protein serine/threonine phosphatase activity; F:kinase activity; C:plasma membrane
Unigene-9940	3.94973	0.0169604	predicted protein [Populus trichocarpa]	F:transferase activity, transferring glycosyl groups; P:biosynthetic process
Unigene-14886	3.94973	0.0140142	predicted protein [Populus trichocarpa]	C:plant-type cell wall; P:negative regulation of catalytic activity; P:proteolysis; F:identical protein binding; F:serine-type endopeptidase activity
Unigene-8790	3.94973	0.00535161	transcription elongation factor A protein 2-like [Brachypodium distachyon]	F:translation elongation factor activity; P:regulation of transcription from RNA polymerase II promoter; F:transcription regulator activity; F:DNA binding; P:regulation of RNA elongation; F:transcription elongation regulator activity; F:RNA polymerase II transcription factor activity; F:zinc ion binding; C:ribosome; P:regulation of translational elongation; P:regulation of transcription; C:transc…
Unigene-20327	3.94973	0.0143371	transcription factor TCP7-like [Glycine max]	F:transcription factor activity; P:regulation of transcription, DNA-dependent; C:transcription factor complex; P:regulation of transcription
Unigene-76034	3.94973	0.0277726	ubiquitin-protein ligase, putative [Ricinus communis]	F:RNA binding; F:zinc ion binding; P:RNA-dependent DNA replication; P:root development; P:auxin polar transport; F:RNA-directed DNA polymerase activity; P:photomorphogenesis; C:cytoplasmic membrane-bounded vesicle; P:response to auxin stimulus; F:ubiquitin-protein ligase activity; P:protein ubiquitination; P:indeterminate inflorescence morphogenesis; C:membrane
Unigene-5492	3.94973	0.00457367	uncharacterized protein LOC100258567 [Vitis vinifera]	F:molecular function; P:biological process; C:plasma membrane
Unigene-5767	3.94973	0.0379101	unnamed protein product [Vitis vinifera]	F:zinc ion binding; C:nucleus
Unigene-74383	3.94973	0.0310866	unnamed protein product [Vitis vinifera]	C:nucleolus; F:ATP-dependent helicase activity; F:nucleic acid binding; P:embryonic development ending in seed dormancy; F:ATP binding; C:membrane; C:mitochondrion
Unigene-97732	3.94973	0.0017981	unnamed protein product [Vitis vinifera]	F:cellulose synthase (UDP-forming) activity; P:cellulose biosynthetic process; C:integral to membrane; P:cellular cell wall organization; F:zinc ion binding; P:starch metabolic process; P:sucrose metabolic process; P:UDP-glucose metabolic process
Unigene-95068	3.92956	0.000510125	pyruvate kinase, cytosolic isozyme isoform 2 [Vitis vinifera]	C:cytoplasm; F:pyruvate kinase activity; P:phosphorylation; F:potassium ion binding; F:ATP binding; F:magnesium ion binding; P:glycolysis; P:gluconeogenesis; P:purine base metabolic process; P:carbon utilization
Unigene-18300	3.92359	0.000254793	hypothetical protein SORBIDRAFT 04g027700 [Sorghum bicolor]	P:carbohydrate metabolic process; C:cytoplasmic membrane-bounded vesicle; F:beta-glucosidase activity
Unigene-60423	3.92277	0.00408278	Ras-related protein RIC1 [Elaeis guineensis]	F:GTP binding; C:cytoplasmic membrane-bounded vesicle; F:hydrolase activity; P:small GTPase mediated signal transduction; P:protein transport
Unigene-22655	3.91731	0.00468194	predicted protein [Populus trichocarpa]	C:protein serine/threonine phosphatase complex; F:metal ion binding; F:protein serine/threonine phosphatase activity; P:protein amino acid dephosphorylation; C:mitochondrion
Unigene-53889	3.90909	0.00886301	JHL18I08.14 [Jatropha curcas]	-
Unigene-9427	3.90634	0.000787628	alcohol dehydrogenase B [Washingtonia robusta]	F:zinc ion binding; F:alcohol dehydrogenase (NAD) activity; P:oxidation reduction
Unigene-24460	3.90634	0.000274033	uncharacterized protein LOC100254969 [Vitis vinifera]	C:endomembrane system
Unigene-21175	3.90081	0.000221668	hypothetical protein SORBIDRAFT 03g030100 [Sorghum bicolor]	P:carbohydrate metabolic process; C:cytoplasmic membrane-bounded vesicle; F:lysozyme activity; F:cation binding
Unigene-6590	3.89529	0.0141974	elongation factor 1-alpha-like isoform 1 [Brachypodium distachyon]	F:translation elongation factor activity; P:GTP catabolic process; F:GTPase activity; F:GTP binding; C:ribosome; P:regulation of translational elongation
Unigene-3645	3.89529	0.00365822	hypothetical protein SORBIDRAFT 08g020690 [Sorghum bicolor]	F:protein binding; P:protein amino acid phosphorylation; F:ATP binding; P:signal transduction; F:protein serine/threonine kinase activity; C:mitochondrion; P:serine family amino acid metabolic process
Unigene-20354	3.89529	0.0239006	predicted protein [Populus trichocarpa]
Unigene-85087	3.89529	0.0151194	uncharacterized ATP-dependent helicase C29A10.10c-like [Vitis vinifera]	F:endonuclease activity
Unigene-21796	3.89529	0.00311719	uncharacterized protein At5g65660-like [Glycine max]	C:plasma membrane
Unigene-21295	3.89529	0.00110994	zinc finger protein CONSTANS-LIKE 5-like [Vitis vinifera]	P:red light signaling pathway; F:zinc ion binding; P:regulation of transcription, DNA-dependent; P:regulation of photomorphogenesis; F:protein binding; F:transcription factor activity; C:transcription factor complex; P:regulation of transcription
Unigene-104114	3.88415	0.00571393	LOW QUALITY PROTEIN: probable WRKY transcription factor 20-like [Glycine max]	F:sequence-specific DNA binding; F:transcription factor activity; P:transcription, DNA-dependent; C:transcription factor complex; P:regulation of transcription
Unigene-6267	3.87935	0.00348276	hypothetical protein SORBIDRAFT 08g001320 [Sorghum bicolor]	F:heme binding; F:monooxygenase activity; F:electron carrier activity; C:mitochondrion; P:oxidation reduction; P:electron transport
Unigene-6944	3.87935	0.00282872	uncharacterized protein LOC100191272 [Zea mays]	P:dephosphorylation; C:membrane; F:phosphatase activity; C:plastid
Unigene-80137	3.86727	0.0345883	aldehyde dehydrogenase family 2 member B7, mitochondrial-like [Glycine max]	F:aldehyde dehydrogenase (NAD) activity; C:mitochondrion; P:oxidation reduction; P:gluconeogenesis; P:glycolysis; P:arginine metabolic process; P:histidine metabolic process; P:isoleucine catabolic process; P:leucine catabolic process; P:lysine catabolic process; P:proline metabolic process; P:tryptophan metabolic process; P:valine catabolic process; P:fatty acid metabolic process; P:bile acid bi…
Unigene-2060	3.86727	0.000652245	cytochrome P450 93A1-like [Glycine max]	C:membrane; F:oxidoreductase activity, acting on paired donors, with incorporation or reduction of molecular oxygen; F:monooxygenase activity; F:iron ion binding
Unigene-26950	3.86727	0.0405029	DEAD-box ATP-dependent RNA helicase 24 [Vitis vinifera]	F:helicase activity; F:nucleotide binding
Unigene-14509	3.86727	0.0320793	eukaryotic translation initiation factor 4G [Carica papaya]	P:translational initiation; F:binding; F:translation initiation factor activity; P:RNA metabolic process; P:response to abscisic acid stimulus; P:response to virus
Unigene-80676	3.86727	0.0314988	histone deacetylase 6-like [Vitis vinifera]	F:histone deacetylase activity (H3-K16 specific); P:regulation of transcription, DNA-dependent; P:histone deacetylation; F:NAD-dependent histone deacetylase activity (H3-K14 specific); F:NAD-dependent histone deacetylase activity (H4-K16 specific); F:NAD-dependent histone deacetylase activity (H3-K9 specific); C:histone deacetylase complex
Unigene-49486	3.86727	0.0366623	hypothetical protein OsJ 24443 [Oryza sativa Japonica Group]	P:wybutosine biosynthetic process
Unigene-36037	3.86727	0.00782468	hypothetical protein OsJ 29726 [Oryza sativa Japonica Group]	F:zinc ion binding; C:intracellular; F:DNA binding; C:nucleus
Unigene-31918	3.86727	0.0262497	hypothetical protein SORBIDRAFT 01g011780 [Sorghum bicolor]	C:integral to membrane; C:chloroplast inner membrane
Unigene-17301	3.86727	0.0358578	hypothetical protein VITISV 029912 [Vitis vinifera]	-
Unigene-62198	3.86727	0.0471428	Os09g0514400 [Oryza sativa Japonica Group]	P:protein prenylation; F:protein prenyltransferase activity; P:protein amino acid prenylation
Unigene-10941	3.86727	0.0362208	Os10g0537500 [Oryza sativa Japonica Group]	C:membrane
Unigene-16237	3.86727	0.0393067	predicted protein [Hordeum vulgare subsp. vulgare]	P:protein amino acid phosphorylation; F:ATP binding; F:protein serine/threonine kinase activity; C:plastid; P:serine family amino acid metabolic process
Unigene-89056	3.86727	0.0337517	predicted protein [Hordeum vulgare subsp. vulgare]	C:cytoplasmic membrane-bounded vesicle; C:mitochondrion
Unigene-4171	3.86727	0.0025687	predicted protein [Populus trichocarpa]	F:nucleic acid binding; C:nucleus; C:chloroplast
Unigene-99474	3.86727	0.0472173	putative dicarboxylate transport [Elaeis guineensis]	F:oxoglutarate:malate antiporter activity; P:response to nematode; C:chloroplast envelope; P:transmembrane transport; P:malate transport; C:membrane; P:sodium ion transport; P:anion transport
Unigene-65471	3.86727	0.030276	transcription factor [Lycoris longituba]	F:zinc ion binding; C:intracellular; P:regulation of transcription, DNA-dependent; C:chloroplast; F:transcription factor activity
Unigene-99124	3.86727	0.0105594	transcription initiation factor TFIID subunit 9-like [Brachypodium distachyon]	F:DNA binding; P:transcription initiation; C:transcription factor TFIID complex; F:translation initiation factor activity; C:ribosome; P:regulation of translational initiation
Unigene-7984	3.86727	0.00805049	type II inositol-1,4,5-trisphosphate 5-phosphatase FRA3-like [Glycine max]	F:endonuclease activity; F:phosphatidylinositol-4,5-bisphosphate 5-phosphatase activity; C:CUL4 RING ubiquitin ligase complex; F:inositol-polyphosphate 5-phosphatase activity; F:exonuclease activity
Unigene-10108	3.86727	0.0128464	uncharacterized protein LOC100796804 [Glycine max]	-
Unigene-36731	3.86727	0.03019	uncharacterized protein LOC100832192 [Brachypodium distachyon]	F:molecular function
Unigene-48928	3.86727	0.0388025	unnamed protein product [Vitis vinifera]	P:transcription, DNA-dependent
Unigene-14353	3.85781	0.00239811	hypothetical protein SORBIDRAFT 04g037060 [Sorghum bicolor]	P:peptidyl-diphthamide biosynthetic process from peptidyl-histidine; C:cytoplasm
Unigene-54636	3.85662	0.000966626	hypothetical protein OsJ 02342 [Oryza sativa Japonica Group]	C:cytoplasmic membrane-bounded vesicle; C:apoplast; C:plastid; F:beta-galactosidase activity; F:sugar binding; F:cation binding; P:galactose metabolic process; P:glycosaminoglycan catabolic process; P:glycosphingolipid metabolic process; C:beta-galactosidase complex; P:glycerolipid metabolic process
Unigene-16371	3.8502	0.00700165	eukaryotic translation initiation factor 4G-like [Glycine max]	P:cellular macromolecule metabolic process; F:binding; P:response to abscisic acid stimulus; P:primary metabolic process; P:response to virus
Unigene-14333	3.8502	0.00549107	mitochondrial substrate carrier family protein [Arabidopsis lyrata subsp. lyrata]	F:binding; C:mitochondrial inner membrane; P:transmembrane transport; P:mitochondrial transport; C:integral to membrane
Unigene-6856	3.84394	0.00205045	hypothetical protein OsI 39091 [Oryza sativa Indica Group]	-
Unigene-5495	3.84159	0.00073565	Patellin-3, putative [Ricinus communis]	C:cell part
Unigene-14281	3.8387	0.0189679	cation/H(+) antiporter 19-like [Brachypodium distachyon]	C:membrane; P:transport
Unigene-71798	3.8387	0.0162994	unknown [Zea mays]	F:ATP binding; F:protein kinase activity; F:binding; F:nucleotide binding; P:protein amino acid phosphorylation; F:protein serine/threonine kinase activity; P:phosphorylation; F:kinase activity; F:receptor activity
Unigene-42440	3.8387	0.0221262	unnamed protein product [Vitis vinifera]	P:defense response to bacterium; F:transcription factor activity; F:oxidoreductase activity; F:DNA binding; C:plasma membrane; F:2 iron, 2 sulfur cluster binding; P:regulation of transcription, DNA-dependent; P:oxidation reduction; C:transcription factor complex; P:regulation of transcription
Unigene-11082	3.8387	0.0164387	unnamed protein product [Vitis vinifera]	-
Unigene-15453	3.8387	0.0139735	unnamed protein product [Vitis vinifera]	C:integral to membrane; C:chloroplast inner membrane
Unigene-4333	3.83292	0.000736036	Anthocyanin 5-aromatic acyltransferase, putative [Ricinus communis]	F:anthranilate N-benzoyltransferase activity; F:acyltransferase activity; P:acyl-carrier-protein biosynthetic process
Unigene-28503	3.82712	0.00108885	unnamed protein product [Vitis vinifera]	F:molecular function; P:biological process; C:cellular component; C:plastid
Unigene-11475	3.8242	0.0180752	hypothetical protein OsJ 04193 [Oryza sativa Japonica Group]	F:ubiquitin-protein ligase activity; C:ubiquitin ligase complex; F:binding; P:protein ubiquitination
Unigene-2627	3.8242	0.00921341	uncharacterized protein LOC100245763 [Vitis vinifera]	F:metal ion binding; F:zinc ion binding; P:cell-matrix adhesion; P:integrin-mediated signaling pathway; F:binding; F:receptor activity; P:cell adhesion; C:integrin complex; P:polar nucleus fusion; F:ubiquitin-protein ligase activity; C:plasma membrane
Unigene-86046	3.81794	0.00149143	hypothetical protein OsJ 32560 [Oryza sativa Japonica Group]	P:nuclear-transcribed mRNA catabolic process, nonsense-mediated decay; C:plastid
Unigene-16564	3.81543	0.00794222	hypothetical protein OsI 33354 [Oryza sativa Indica Group]	P:biosynthetic process; F:nucleotidyltransferase activity
Unigene-20564	3.81543	0.00892238	ubiquitin-activating enzyme E1 1 [Vitis vinifera]	F:ATP binding; F:small protein activating enzyme activity; P:protein modification process; F:ligase activity
Unigene-21339	3.80699	0.000470086	hypothetical protein [Oryza sativa Japonica Group]	C:cytoplasmic membrane-bounded vesicle; C:mitochondrion
Unigene-19570	3.80534	0.00128703	alcohol dehydrogenase family-1 [Oryza ridleyi]	C:cytoplasm; P:oxidation reduction; F:zinc ion binding; F:alcohol dehydrogenase (NAD) activity
Unigene-1691	3.79476	0.00213481	uncharacterized protein LOC100838428 [Brachypodium distachyon]	C:intracellular membrane-bounded organelle
Unigene-5959	3.77981	0.0112224	ATP binding protein, putative [Ricinus communis]	F:nucleoside-triphosphatase activity; F:nucleotide binding
Unigene-126419	3.77981	0.0364083	B3 domain-containing transcription repressor VAL2 [Medicago truncatula]	F:DNA binding; P:leaf development; C:nucleus; F:zinc ion binding; C:plastid; P:regulation of transcription, DNA-dependent
Unigene-10668	3.77981	0.01685	CBL-interacting protein kinase 29-like [Brachypodium distachyon]	F:calmodulin-dependent protein kinase activity; P:negative regulation of abscisic acid mediated signaling pathway; F:protein binding; P:protein amino acid phosphorylation; F:ATP binding; P:serine family amino acid metabolic process
Unigene-48733	3.77981	0.0180508	conserved hypothetical protein [Ricinus communis]	C:nucleus; F:DNA binding; P:RNA splicing; F:transcription factor activity
Unigene-2458	3.77981	0.00339846	conserved hypothetical protein [Ricinus communis]	C:plastid
Unigene-7504	3.77981	0.00500517	hypothetical protein OsI 13553 [Oryza sativa Indica Group]	F:ATP binding; P:protein amino acid phosphorylation; F:protein serine/threonine kinase activity; F:protein tyrosine kinase activity; P:serine family amino acid metabolic process
Unigene-9377	3.77981	0.0204956	hypothetical protein OsJ 10249 [Oryza sativa Japonica Group]	C:cytosol; F:binding; C:nucleus; C:plasma membrane
Unigene-40518	3.77981	0.0376496	hypothetical protein OsJ 14311 [Oryza sativa Japonica Group]	C:nuclear pore; F:importin-alpha export receptor activity; P:cell proliferation; C:cytoplasm; P:protein import into nucleus, docking
Unigene-3743	3.77981	0.0413834	hypothetical protein OsJ 20617 [Oryza sativa Japonica Group]	F:phosphatase activator activity
Unigene-38027	3.77981	0.0109326	hypothetical protein SORBIDRAFT 02g025660 [Sorghum bicolor]	F:FAD binding; F:NAD(P)H oxidase activity; P:defense response; F:electron carrier activity; F:iron ion binding; F:calcium ion binding; F:peroxidase activity; C:integral to membrane; C:mitochondrion; P:oxidation reduction; P:electron transport; P:peroxidase reaction; P:response to oxidative stress
Unigene-82314	3.77981	0.0418734	hypothetical protein SORBIDRAFT 04g008330 [Sorghum bicolor]	P:fatty acid beta-oxidation; F:citrate (Si)-synthase activity; P:tricarboxylic acid cycle; C:glyoxysome; C:plastid; P:glyoxylate cycle
Unigene-7244	3.77981	0.00821187	NPR1-like protein [Musa acuminata AAA Group]	-
Unigene-25412	3.77981	0.00169445	predicted protein [Hordeum vulgare subsp. vulgare]	F:aminoacyl-tRNA ligase activity; P:tRNA aminoacylation for protein translation; F:nucleotide binding
Unigene-16521	3.77981	0.0319373	predicted protein [Physcomitrella patens subsp. patens]	F:binding
Unigene-8938	3.77981	0.00433618	predicted protein [Populus trichocarpa]	P:organ development; C:plastid; C:plasma membrane
Unigene-38666	3.77981	0.0223355	probable WRKY transcription factor 20-like isoform 1 [Brachypodium distachyon]	F:sequence-specific DNA binding; F:transcription factor activity; P:transcription, DNA-dependent; C:transcription factor complex; P:regulation of transcription
Unigene-7872	3.77981	0.0182852	RNA polymerase [Hordeum vulgare]	F:DNA-directed RNA polymerase activity; P:transcription, DNA-dependent; F:DNA binding; C:plastid; C:mitochondrion; C:nucleolus; P:purine base metabolic process; P:pyrimidine base metabolic process
Unigene-103607	3.77981	0.0282911	stomatin-like protein 2 [Vitis vinifera]	C:membrane; C:mitochondrion; F:zinc ion binding
Unigene-10448	3.77981	0.04568	subtilisin-like protease SDD1-like [Vitis vinifera]	F:identical protein binding; F:serine-type endopeptidase activity; C:cytoplasmic membrane-bounded vesicle; P:proteolysis; P:negative regulation of catalytic activity
Unigene-4802	3.77981	0.00617059	uncharacterized protein LOC100250759 [Vitis vinifera]	F:molecular function
Unigene-10098	3.77981	0.0369543	uncharacterized protein LOC100264576 [Vitis vinifera]	C:plastid
Unigene-56635	3.77981	0.0408792	uncharacterized protein LOC100280012 precursor [Zea mays]	C:endomembrane system; F:phosphatidylcholine phospholipase C activity
Unigene-15611	3.77981	0.0440213	uncharacterized protein LOC100383432 [Zea mays]	F:binding; C:Golgi apparatus; C:membrane coat; ; F:protein transporter activity; P:intracellular protein transport; P:endocytosis
Unigene-6378	3.77981	0.0446629	uncharacterized protein LOC100501598 [Zea mays]	; F:electron carrier activity; P:cell redox homeostasis; P:cellular protein metabolic process; F:isomerase activity; F:protein disulfide oxidoreductase activity; P:electron transport
Unigene-55055	3.77981	0.0421786	unnamed protein product [Vitis vinifera]	F:DNA binding; F:RNA polymerase II transcription factor activity; P:transcription initiation from RNA polymerase II promoter; F:transcription activator activity; F:translation initiation factor activity; C:integral to membrane; F:catalytic activity; C:photosystem I; P:photosynthesis; C:transcription factor complex; P:regulation of transcription from RNA polymerase II promoter; P:positive regulati…
Unigene-67064	3.74328	0.011345	cysteine-rich receptor-like protein kinase 10-like [Vitis vinifera]	P:protein amino acid phosphorylation; F:ATP binding; F:MAP kinase kinase kinase activity; P:transmembrane receptor protein serine/threonine kinase signaling pathway; P:serine family amino acid metabolic process
Unigene-7596	3.73401	0.0168788	predicted protein [Populus trichocarpa]	C:mitochondrion; F:zinc ion binding
Unigene-5193	3.73401	0.0103403	putative 1-aminocyclopropane-1-carboxylic acid oxidase [Oryza sativa Japonica Group]	P:oxidation reduction; F:oxidoreductase activity; F:1-aminocyclopropane-1-carboxylate oxidase activity
Unigene-25281	3.7309	0.000981319	predicted protein [Populus trichocarpa]	F:transferase activity, transferring glycosyl groups
Unigene-24064	3.73042	0.000885141	hypothetical protein ARALYDRAFT 477337 [Arabidopsis lyrata subsp. lyrata]	C:phragmoplast; P:pollen development; C:cell plate; C:plasma membrane; C:nucleus; P:endocytosis
Unigene-2439	3.72734	0.00421806	transcriptional factor B3 family protein [Musa acuminata]	F:DNA binding; F:protein dimerization activity; P:auxin mediated signaling pathway; C:nucleus; P:regulation of transcription, DNA-dependent
Unigene-96473	3.71841	0.0362852	homocysteine S-methyltransferase 3 [Vitis vinifera]	F:metal ion binding; F:homocysteine S-methyltransferase activity; P:methionine biosynthetic process; P:methylation
Unigene-72782	3.71841	0.0333696	hypothetical protein OsI 06611 [Oryza sativa Indica Group]	P:transport; C:membrane
Unigene-29704	3.71841	0.0219822	hypothetical protein OsI 19824 [Oryza sativa Indica Group]	F:phospholipase A1 activity; F:triglyceride lipase activity; C:chloroplast; F:galactolipase activity; P:phospholipid catabolic process; P:glycerolipid metabolic process
Unigene-33913	3.71841	0.0189939	hypothetical protein OsI 30696 [Oryza sativa Indica Group]	C:mediator complex; P:regulation of transcription from RNA polymerase II promoter
Unigene-18973	3.70948	0.000417926	hypothetical protein VITISV 040632 [Vitis vinifera]	F:nucleic acid binding; P:cellular process; P:macromolecule metabolic process; P:primary metabolic process
Unigene-23864	3.70873	0.000660634	probable nitrite transporter At1g68570-like [Glycine max]	C:integral to membrane; F:glycolipid transporter activity; C:cytoplasm; P:oligopeptide transport; F:glycolipid binding; P:glycolipid transport
Unigene-7380	3.70581	0.00948034	hypothetical protein OsI 07318 [Oryza sativa Indica Group]	F:metal ion binding; C:plastid; C:plasma membrane
Unigene-2846	3.70581	0.0096441	unnamed protein product [Vitis vinifera]	P:cytokinesis by cell plate formation; P:basipetal auxin transport; P:regulation of vesicle targeting, to, from or within Golgi; P:longitudinal axis specification; C:intracellular; F:ARF guanyl-nucleotide exchange factor activity; P:cellular cell wall organization; P:phloem or xylem histogenesis; P:regulation of ARF protein signal transduction; F:GTP:GDP antiporter activity; P:cell adhesion; P:ro…
Unigene-4032	3.69735	0.0055308	putative receptor protein kinase ZmPK1 [Vitis vinifera]	F:sugar binding; C:cytoplasmic membrane-bounded vesicle; P:recognition of pollen; P:protein amino acid phosphorylation; F:ATP binding; F:protein serine/threonine kinase activity; P:serine family amino acid metabolic process
Unigene-34879	3.6867	0.0439347	copper-transporting atpase paa1, putative [Ricinus communis]	C:vacuolar membrane; P:copper ion export; C:chloroplast envelope; F:threonine-type endopeptidase activity; F:copper-exporting ATPase activity; P:photosynthetic electron transport chain; C:proteasome core complex; C:integral to membrane; P:ubiquitin-dependent protein catabolic process; F:metal ion binding; P:ATP biosynthetic process; P:response to zinc ion; C:chloroplast stroma; F:ATP binding
Unigene-6784	3.6867	0.00622307	hypothetical protein OsI 01543 [Oryza sativa Indica Group]	C:plant-type cell wall; F:carboxypeptidase activity; C:cytoplasmic membrane-bounded vesicle; F:carbohydrate binding; C:vacuolar membrane; C:endoplasmic reticulum
Unigene-35760	3.6867	0.0476841	hypothetical protein OsJ 08332 [Oryza sativa Japonica Group]	C:cytosol; P:negative regulation of flower development; C:nucleolus; P:protein import into nucleus; C:nuclear pore; P:negative regulation of protein sumoylation; F:protein binding; P:stamen development; C:chloroplast; P:poly(A)+ mRNA export from nucleus
Unigene-2990	3.6867	0.0119059	mitochondrial catalytic protein [Physalis sp. TA1367]	F:phosphoprotein phosphatase activity; P:protein amino acid dephosphorylation
Unigene-70756	3.6867	0.0420297	predicted protein [Hordeum vulgare subsp. vulgare]	F:transferase activity, transferring hexosyl groups; P:metabolic process
Unigene-22832	3.68135	0.000899004	predicted protein [Populus trichocarpa]	F:identical protein binding; F:serine-type endopeptidase activity; P:plant-type cell wall modification; C:middle lamella-containing extracellular matrix; P:proteolysis; C:membrane; P:negative regulation of catalytic activity
Unigene-11829	3.67928	0.00190542	uncharacterized protein LOC100259589 [Vitis vinifera]	F:transcription factor activity; F:DNA binding; P:regulation of transcription, DNA-dependent; C:transcription factor complex; P:regulation of transcription
Unigene-24624	3.66878	0.000954168	hypothetical protein SORBIDRAFT 08g007120 [Sorghum bicolor]	P:defense response to bacterium; F:metal ion binding; C:endoplasmic reticulum
Unigene-15624	3.66733	0.0107323	hypothetical protein 2 6596 01 [Pinus radiata]	F:oxidoreductase activity; F:binding
Unigene-8189	3.66733	0.0110415	phospholipase D [Chorispora bungeana]	P:response to cadmium ion; F:protein binding; F:phospholipase D activity; P:defense response to bacterium, incompatible interaction; F:phosphatidylinositol-4,5-bisphosphate binding; P:phospholipid catabolic process
Unigene-6129	3.66733	0.0128669	somatic embryogenesis receptor kinase [Cocos nucifera]	F:receptor activity; C:cytoplasmic membrane-bounded vesicle; P:protein amino acid phosphorylation; F:ATP binding; C:integral to membrane; F:protein serine/threonine kinase activity; P:signal transduction; P:serine family amino acid metabolic process
Unigene-9283	3.66733	0.00580304	uncharacterized protein At4g06744-like [Brachypodium distachyon]	F:kinase activity; C:cytoplasmic membrane-bounded vesicle; P:phosphorylation
Unigene-2763	3.65428	0.00413926	hypothetical protein OsI 09014 [Oryza sativa Indica Group]	P:auxin mediated signaling pathway; F:inositol hexakisphosphate binding; C:mitochondrion
Unigene-8658	3.65428	0.029929	hypothetical protein SORBIDRAFT 01g011490 [Sorghum bicolor]	C:cytoplasmic membrane-bounded vesicle; P:metabolic process; F:catalytic activity; C:mitochondrion
Unigene-45720	3.65428	0.00807642	hypothetical protein SORBIDRAFT 01g039590 [Sorghum bicolor]	C:cytosol; P:oxidation reduction; F:phosphatidylinositol binding; C:mitochondrion; P:regulation of transcription, DNA-dependent; P:clathrin coat assembly; F:2-alkenal reductase activity; F:clathrin binding; C:clathrin coat; F:protein dimerization activity; P:auxin mediated signaling pathway; C:nucleus; C:plasma membrane
Unigene-37987	3.65428	0.0281509	hypothetical protein SORBIDRAFT 05g001760 [Sorghum bicolor]	P:drug transmembrane transport; C:membrane; F:antiporter activity; F:drug transmembrane transporter activity
Unigene-27678	3.65428	0.0456964	probable mannose-1-phosphate guanylyltransferase 1-like [Brachypodium distachyon]	C:mitochondrion; P:biosynthetic process; F:mannose-1-phosphate guanylyltransferase (GDP) activity; P:fructose metabolic process; P:mannose metabolic process
Unigene-11847	3.65428	0.0376394	probable ubiquitin conjugation factor E4-like [Glycine max]	P:protein ubiquitination; P:ubiquitin-dependent protein catabolic process; F:ubiquitin-ubiquitin ligase activity; C:ubiquitin ligase complex
Unigene-66942	3.65428	0.0318145	unnamed protein product [Vitis vinifera]	C:mitochondrial inner membrane; C:integral to membrane; F:binding; P:transmembrane transport
Unigene-18517	3.64404	0.000500777	peroxidase 4 [Vitis vinifera]	P:response to oxidative stress; C:cytoplasmic membrane-bounded vesicle; F:heme binding; F:peroxidase activity; P:oxidation reduction; P:peroxidase reaction
Unigene-38206	3.63963	0.00186749	serine hydroxymethyltransferase 1 [Vitis vinifera]	F:pyridoxal phosphate binding; P:L-serine metabolic process; P:response to cadmium ion; C:plasma membrane; P:methylation; C:cytosol; F:methyltransferase activity; F:glycine hydroxymethyltransferase activity; P:glycine metabolic process
Unigene-96815	3.63779	0.0211503	importin-5-like [Glycine max]	P:intracellular protein transport; F:binding; F:protein transporter activity
Unigene-62650	3.63779	0.00501427	Polygalacturonase precursor, putative [Ricinus communis]	F:galacturan 1,4-alpha-galacturonidase activity; F:polygalacturonase activity; P:cellular cell wall organization; P:starch metabolic process; P:sucrose metabolic process
Unigene-8611	3.63779	0.0120972	transcription factor bHLH70-like [Vitis vinifera]	F:transcription factor activity; F:DNA binding; P:regulation of transcription, DNA-dependent; C:transcription factor complex; P:regulation of transcription
Unigene-5979	3.62781	0.0129569	predicted protein [Hordeum vulgare subsp. vulgare]	F:transcription factor activity; F:protein binding; P:regulation of transcription, DNA-dependent; C:transcription factor complex; P:regulation of transcription
Unigene-32539	3.62781	0.00429349	probable beta-1,4-xylosyltransferase IRX10L-like [Glycine max]	C:endomembrane system; C:Golgi apparatus; P:glucuronoxylan biosynthetic process; P:secondary cell wall biogenesis; F:glucuronoxylan glucuronosyltransferase activity; C:membrane
Unigene-5562	3.62626	0.0011791	Os09g0483500 [Oryza sativa Japonica Group]	F:calcium ion binding
Unigene-1861	3.62308	0.00182877	5'-3' exoribonuclease 3-like [Vitis vinifera]	F:5'-3' exoribonuclease activity; F:nucleic acid binding; P:miRNA catabolic process; C:nucleus; F:zinc ion binding; P:regulation of RNA metabolic process
Unigene-54445	3.62111	0.00901097	coatomer alpha subunit, putative [Ricinus communis]	C:CUL4 RING ubiquitin ligase complex; C:COPI vesicle coat; F:myosin heavy chain kinase activity; P:ER to Golgi vesicle-mediated transport; F:transporter activity; P:intracellular protein transport; F:structural molecule activity; P:serine family amino acid metabolic process; P:phosphorylation; C:myosin complex
Unigene-15032	3.62111	0.0125257	predicted protein [Arabidopsis lyrata subsp. lyrata]	C:plant-type cell wall; C:endomembrane system; P:cell wall modification; F:pectinesterase activity; C:extracellular region; P:cellular cell wall organization; F:aspartyl esterase activity; F:enzyme inhibitor activity; C:membrane; P:negative regulation of catalytic activity; P:starch metabolic process; P:sucrose metabolic process
Unigene-7093	3.61631	0.00622443	ammonium transporter 3 member 1-like [Vitis vinifera]	; F:DNA binding; C:integral to membrane; P:DNA integration; F:ammonium transmembrane transporter activity
Unigene-8491	3.6127	0.00595827	glycosyltransferase, CAZy family GT8 [Populus trichocarpa]	P:carbohydrate biosynthetic process; F:polygalacturonate 4-alpha-galacturonosyltransferase activity; P:starch metabolic process; P:sucrose metabolic process; P:nucleotide metabolic process
Unigene-22907	3.59288	0.00101524	abscisic acid receptor PYL4-like [Vitis vinifera]	-
Unigene-72108	3.58716	0.0309202	AP-1 complex subunit gamma-2, putative [Ricinus communis]	C:Golgi apparatus part; F:clathrin binding; F:protein transporter activity; P:vesicle-mediated transport; P:intracellular protein transport; C:clathrin adaptor complex
Unigene-74083	3.58716	0.040087	auxin response factor 20 [Zea mays]	P:regulation of growth; P:blue light signaling pathway; P:phototropism; P:regulation of transcription, DNA-dependent; F:DNA binding; F:protein dimerization activity; F:transcription factor activity; P:leaf development; P:gravitropism; P:response to ethylene stimulus; P:auxin mediated signaling pathway; P:lateral root primordium development; C:transcription factor complex; P:regulation of transcri…
Unigene-26294	3.58716	0.00704173	BTB/POZ domain-containing protein At1g63850-like [Glycine max]	C:mitochondrion
Unigene-9235	3.58716	0.0167438	conserved hypothetical protein [Ricinus communis]	F:molecular function; P:biological process
Unigene-2078	3.58716	0.00460328	conserved hypothetical protein [Ricinus communis]	F:carbohydrate binding
Unigene-26615	3.58716	0.00454752	conserved hypothetical protein [Ricinus communis]	C:plasma membrane
Unigene-79679	3.58716	0.00872586	GA 2-oxidase 2 [Elaeis guineensis]	P:oxidation reduction; F:iron ion binding; F:oxidoreductase activity, acting on single donors with incorporation of molecular oxygen, incorporation of two atoms of oxygen
Unigene-5625	3.58716	0.0105065	hypothetical protein OsJ 31819 [Oryza sativa Japonica Group]	F:nucleotide binding
Unigene-34274	3.58716	0.0396921	hypothetical protein SORBIDRAFT 06g021370 [Sorghum bicolor]	F:zinc ion binding
Unigene-26055	3.58716	0.0170875	Os02g0467600 [Oryza sativa Japonica Group]	F:heme binding; F:trans-cinnamate 4-monooxygenase activity; C:cytoplasmic membrane-bounded vesicle; F:electron carrier activity; P:oxidation reduction; P:L-phenylalanine metabolic process; P:coumarin biosynthetic process; P:lignin biosynthetic process; P:stilbene biosynthetic process; P:electron transport
Unigene-56180	3.58716	0.0406748	Os08g0359300 [Oryza sativa Japonica Group]	P:proteolysis; F:serine-type endopeptidase activity; C:chloroplast
Unigene-5310	3.58716	0.0175182	predicted protein [Hordeum vulgare subsp. vulgare]	C:plastid; C:membrane
Unigene-8992	3.58716	0.0379619	predicted protein [Populus trichocarpa]	; C:cytoplasmic membrane-bounded vesicle; C:plant-type cell wall
Unigene-9241	3.58716	0.03607	predicted protein [Populus trichocarpa]	F:diacylglycerol kinase activity; P:root development; P:leaf development; P:activation of protein kinase C activity by G-protein coupled receptor protein signaling pathway; C:plasma membrane; P:phospholipid catabolic process; P:glycerolipid metabolic process
Unigene-11195	3.58716	0.0432955	regulatory-associated protein of TOR 1-like isoform 2 [Vitis vinifera]	P:embryonic development ending in seed dormancy; F:protein binding; P:cell growth; C:CUL4 RING ubiquitin ligase complex; F:nucleotide binding
Unigene-32105	3.58716	0.047656	tyrosine protein kinase [Populus tremula]	P:cellular macromolecule metabolic process; F:signal transducer activity; P:phosphorylation; F:protein serine/threonine kinase activity; P:signal transduction; P:serine family amino acid metabolic process
Unigene-16040	3.58716	0.0242348	uncharacterized protein LOC100254135 isoform 2 [Vitis vinifera]	P:multidimensional cell growth; C:CUL4 RING ubiquitin ligase complex; P:guard cell differentiation; P:cellular cell wall organization; F:myosin heavy chain kinase activity; P:guard mother cell cytokinesis; F:polygalacturonase activity; P:serine family amino acid metabolic process; P:phosphorylation; C:myosin complex; P:starch metabolic process; P:sucrose metabolic process
Unigene-6953	3.58716	0.0120875	uncharacterized protein LOC100266068 [Vitis vinifera]	F:RNA binding
Unigene-14871	3.58716	0.0263157	unknown [Zea mays]	F:indole-3-acetic acid amido synthetase activity; P:auxin homeostasis; P:response to auxin stimulus
Unigene-7945	3.58716	0.0105092	unknown [Zea mays]	F:nucleotide binding
Unigene-127340	3.58497	0.000859421	hypothetical protein SORBIDRAFT 03g030100 [Sorghum bicolor]	P:carbohydrate metabolic process; C:cytoplasmic membrane-bounded vesicle; F:lysozyme activity; F:cation binding
Unigene-25318	3.57122	0.00300663	hypothetical protein [Zea mays]	C:endomembrane system; F:molecular function; P:biological process
Unigene-27263	3.56989	0.00325332	transcription factor [Lycoris longituba]	F:transcription factor activity; F:sequence-specific DNA binding; F:zinc ion binding; P:regulation of transcription, DNA-dependent; C:transcription factor complex; P:regulation of transcription
Unigene-983	3.56797	0.000671584	pathogenesis-related protein [Elaeis guineensis]	C:cytoplasmic membrane-bounded vesicle
Unigene-5814	3.56641	0.00705178	laccase precursor [Solanum lycopersicum]	F:laccase activity; F:metal ion binding; P:metabolic process; P:electron transport
Unigene-3068	3.56408	0.00430473	E3 ubiquitin-protein ligase COP1-like [Brachypodium distachyon]	C:cytoplasm; F:ligase activity; P:red, far-red light phototransduction; C:nucleus; F:zinc ion binding
Unigene-4757	3.56408	0.00457594	hypothetical protein OsJ 20675 [Oryza sativa Japonica Group]	F:transferase activity; F:lactoylglutathione lyase activity; F:lyase activity
Unigene-2666	3.56117	0.00600341	eukaryotic translation initiation factor 3 subunit C-like [Glycine max]	C:eukaryotic translation initiation factor 3 complex; F:translation initiation factor activity; C:ribosome; P:regulation of translational initiation
Unigene-7909	3.56117	0.00734709	Os09g0569150 [Oryza sativa Japonica Group]	P:polysaccharide catabolic process; F:beta-amylase activity; F:cation binding; P:starch metabolic process; P:sucrose metabolic process
Unigene-3226	3.56117	0.00726907	predicted protein [Populus trichocarpa]	C:apoplast; F:oxidoreductase activity; C:chloroplast envelope; F:coenzyme binding; P:oxidation reduction; C:chloroplast stroma
Unigene-21170	3.55845	0.000763141	chitinase A [Ananas comosus]	P:carbohydrate metabolic process; C:cytoplasmic membrane-bounded vesicle; F:lysozyme activity; F:cation binding
Unigene-26085	3.55742	0.00149193	hypothetical protein OsI 04906 [Oryza sativa Indica Group]	F:molecular function; P:biological process; C:cellular component; C:mitochondrion
Unigene-2609	3.5524	0.0111093	nicotinate phosphoribosyltransferase-like [Glycine max]	F:nicotinate phosphoribosyltransferase activity; C:cytoplasm; P:nicotinate nucleotide salvage; F:nicotinate-nucleotide diphosphorylase (carboxylating) activity; P:NAD biosynthetic process
Unigene-1847	3.5524	0.00166177	nramp transporter [Populus trichocarpa]	F:inorganic anion transmembrane transporter activity; P:manganese ion transport; P:defense response to bacterium; P:cadmium ion transport; P:response to iron ion; F:manganese ion transmembrane transporter activity; P:lead ion transport; P:cellular iron ion homeostasis; C:vacuolar membrane; P:response to zinc ion; P:response to nematode; P:inorganic anion transport
Unigene-8201	3.5524	0.00299335	SHR5-receptor-like kinase [Saccharum hybrid cultivar SP70-1143]	F:receptor activity; C:cytoplasmic membrane-bounded vesicle; F:aspartic-type endopeptidase activity; P:protein amino acid phosphorylation; F:ATP binding; P:proteolysis; F:protein serine/threonine kinase activity; C:mitochondrion; P:signal transduction; P:serine family amino acid metabolic process
Unigene-3291	3.5524	0.00355963	unknown [Zea mays]	C:cytoplasmic membrane-bounded vesicle; C:integral to membrane;
Unigene-20572	3.54534	0.015605	protein TOC75-3, chloroplastic-like [Vitis vinifera]	F:P-P-bond-hydrolysis-driven protein transmembrane transporter activity; C:integral to chloroplast outer membrane; P:embryonic morphogenesis; C:vacuolar membrane; P:chloroplast organization; C:Toc complex; P:protein targeting to chloroplast
Unigene-4017	3.54426	0.00124311	hypothetical protein OsI 23352 [Oryza sativa Indica Group]	F:phosphonate transmembrane-transporting ATPase activity; P:ATP catabolic process; F:ATP binding; C:membrane; P:phosphonate transport; P:organophosphate ester transport
Unigene-1651	3.54062	0.00197758	ring finger protein, putative [Ricinus communis]	P:response to chitin; P:protein ubiquitination; P:cellular response to nitrogen levels; P:response to abscisic acid stimulus; F:ubiquitin-protein ligase activity; C:membrane; F:zinc ion binding
Unigene-18734	3.54017	0.000712874	Os01g0729600 [Oryza sativa Japonica Group]	F:catalytic activity
Unigene-22030	3.5347	0.0178828	hypothetical protein OsJ 32566 [Oryza sativa Japonica Group]	F:oxidoreductase activity; C:nucleus
Unigene-70958	3.5347	0.00536882	medium-chain-fatty-acid--CoA ligase-like [Glycine max]	F:ligase activity; P:metabolic process
Unigene-5796	3.5347	0.0220632	predicted protein [Populus trichocarpa]	F:specific transcriptional repressor activity; F:DNA binding; P:ubiquinone biosynthetic process; C:mitochondrion; P:negative regulation of transcription; C:transcriptional repressor complex
Unigene-97169	3.5347	0.0226507	probable methyltransferase PMT15-like [Glycine max]	F:methyltransferase activity; P:methylation; F:transferase activity
Unigene-70733	3.5347	0.0286716	protein WAX2-like [Vitis vinifera]	F:oxidoreductase activity; P:wax biosynthetic process; C:plasma membrane; F:iron ion binding; C:integral to membrane; P:pollen sperm cell differentiation; P:cuticle hydrocarbon biosynthetic process; P:oxidation reduction
Unigene-3507	3.5347	0.00679184	uncharacterized membrane protein At1g06890 [Vitis vinifera]	P:transmembrane transport; C:integral to membrane
Unigene-5064	3.52983	0.00427092	unknown [Zea mays]	F:zinc ion binding; F:nucleic acid binding; C:intracellular
Unigene-4139	3.52704	0.00454052	hypothetical protein VITISV 042870 [Vitis vinifera]	F:sugar binding; C:cytoplasmic membrane-bounded vesicle; P:recognition of pollen; P:protein amino acid phosphorylation; F:ATP binding; C:membrane; F:protein serine/threonine kinase activity; P:serine family amino acid metabolic process
Unigene-4948	3.52704	0.00877666	predicted protein [Populus trichocarpa]	C:plasma membrane; C:vacuolar membrane; C:endoplasmic reticulum; C:mitochondrion
Unigene-17775	3.52704	0.00282348	predicted protein [Populus trichocarpa]	C:membrane; C:cytoplasmic membrane-bounded vesicle
Unigene-38767	3.51851	0.00104924	caffeic acid 3-O-methyltransferase [Panicum virgatum]	F:caffeate O-methyltransferase activity; P:lignin biosynthetic process; F:protein dimerization activity; P:flavonoid biosynthetic process; P:methylation; F:catechol O-methyltransferase activity; P:coumarin biosynthetic process; P:stilbene biosynthetic process; P:tyrosine metabolic process
Unigene-93173	3.51677	0.0271581	60S ribosomal protein L27a-3 isoform 1 [Vitis vinifera]	C:ribonucleoprotein complex
Unigene-8053	3.51677	0.00290635	conserved hypothetical protein [Ricinus communis]	C:membrane; F:galactosyltransferase activity; P:protein amino acid glycosylation
Unigene-68800	3.51677	0.0407051	HRS201-like protein [Solanum melongena]	F:transferase activity, transferring acyl groups other than amino-acyl groups; F:transferase activity; F:acyltransferase activity
Unigene-33076	3.51677	0.0345988	hypothetical protein OsI 08983 [Oryza sativa Indica Group]	F:molecular function; P:biological process
Unigene-8816	3.51677	0.0375506	hypothetical protein SORBIDRAFT 03g047410 [Sorghum bicolor]	F:lipid transporter activity; F:phospholipid binding; P:intracellular lipid transport; C:chloroplast inner membrane
Unigene-8400	3.51677	0.0496331	protein MON2 homolog [Vitis vinifera]	F:binding
Unigene-1658	3.51677	0.00438981	scarecrow-like protein 22-like [Vitis vinifera]	P:regulation of transcription, DNA-dependent; P:transcription, DNA-dependent
Unigene-3037	3.51316	0.00220807	diacylglycerol kinase A-like [Vitis vinifera]	P:activation of protein kinase C activity by G-protein coupled receptor protein signaling pathway; F:diacylglycerol kinase activity; P:phospholipid catabolic process; P:glycerolipid metabolic process
Unigene-12906	3.51099	0.00270668	1-deoxyxylulose-5-phosphate synthase, putative [Ricinus communis]	P:thiamin biosynthetic process; F:oxidoreductase activity, acting on the aldehyde or oxo group of donors, disulfide as acceptor; F:1-deoxy-D-xylulose-5-phosphate synthase activity; P:terpenoid biosynthetic process; C:plastid; P:steroid biosynthetic process
Unigene-25438	3.51085	0.0013285	probable cinnamyl alcohol dehydrogenase 9 [Vitis vinifera]	F:mannitol dehydrogenase activity; P:lignin biosynthetic process; C:apoplast; F:cinnamyl-alcohol dehydrogenase activity; P:oxidation reduction; F:nucleotide binding; F:zinc ion binding; F:protein binding; P:coumarin biosynthetic process; P:stilbene biosynthetic process
Unigene-25842	3.5102	0.00184755	white-brown-complex ABC transporter family [Populus trichocarpa]	F:ATPase activity, coupled to transmembrane movement of substances; F:nucleotide binding; P:transport
Unigene-6318	3.50228	0.0144714	unnamed protein product [Vitis vinifera]	C:endomembrane system; P:proteolysis; F:aspartic-type endopeptidase activity
Unigene-49200	3.49863	0.0040739	ADP-ribosylation factor [Elaeis guineensis]	C:intracellular; F:GTP binding; P:small GTPase mediated signal transduction
Unigene-577	3.49722	0.00101456	unknown protein [Ophiopogon japonicus]	P:embryonic development ending in seed dormancy; P:defense response to fungus; C:chloroplast
Unigene-27959	3.49602	0.0104029	predicted protein [Hordeum vulgare subsp. vulgare]	F:nucleotidyltransferase activity
Unigene-106636	3.49602	0.0128971	predicted protein [Populus trichocarpa]	F:transferase activity, transferring acyl groups other than amino-acyl groups
Unigene-29533	3.49602	0.0112277	uncharacterized protein LOC100266116 [Vitis vinifera]	C:Golgi apparatus; P:biosynthetic process; F:transferase activity, transferring glycosyl groups
Unigene-27423	3.49441	0.00137216	AP-4 complex subunit epsilon-like [Vitis vinifera]	F:clathrin binding; P:vesicle-mediated transport; P:intracellular protein transport; C:membrane coat
Unigene-21001	3.49351	0.00131699	GST6 protein [Elaeis guineensis]	F:lyase activity
Unigene-24213	3.49095	0.00166264	F-box protein At1g67340-like [Vitis vinifera]	F:binding; C:nucleus
Unigene-1947	3.48763	0.0033328	hypothetical protein OsJ 13913 [Oryza sativa Japonica Group]	P:protein targeting to vacuole; P:vesicle-mediated transport; P:gravitropism; F:zinc ion binding; C:mitochondrion; F:nucleotide binding
Unigene-28052	3.48608	0.00225788	putative cyclic nucleotide-gated cation channel [Sandersonia aurantiaca]	F:calmodulin binding; P:calcium ion transmembrane transport; P:plant-type hypersensitive response; C:mitochondrion; F:calcium channel activity; F:cyclic nucleotide binding; P:nitric oxide mediated signal transduction; F:intracellular cAMP activated cation channel activity; F:inward rectifier potassium channel activity; C:intracellular cyclic nucleotide activated cation channel complex
Unigene-4946	3.48487	0.00105356	uncharacterized protein LOC100272903 [Zea mays]	; P:response to nematode; C:plasma membrane; P:methylammonium transport; C:integral to membrane; F:ammonium transmembrane transporter activity
Unigene-13925	3.48025	0.00554387	hypothetical protein SORBIDRAFT 07g022750 [Sorghum bicolor]	F:heme binding; F:FAD binding; P:electron transport chain; F:nitrate reductase (NADH) activity; F:molybdenum ion binding; P:nitrate assimilation; F:electron carrier activity; F:protein binding; C:nitrate reductase complex; P:electron transport
Unigene-4691	3.48025	0.00706649	hypothetical protein SORBIDRAFT 10g031160 [Sorghum bicolor]	C:intracellular membrane-bounded organelle
Unigene-63573	3.48025	0.0297063	predicted protein [Hordeum vulgare subsp. vulgare]	F:ATPase activity; P:ATP catabolic process; F:ATP binding; C:membrane; C:plastid
Unigene-12697	3.48025	0.0244901	predicted protein [Populus trichocarpa]	P:protein amino acid dephosphorylation; F:protein kinase activity; F:metal ion binding; C:protein serine/threonine phosphatase complex; F:ATP binding; F:protein serine/threonine phosphatase activity; F:cAMP-dependent protein kinase regulator activity; C:cAMP-dependent protein kinase complex; C:plasma membrane; P:regulation of protein kinase activity
Unigene-73810	3.48025	0.0244325	protein FAR1-RELATED SEQUENCE 5-like [Brachypodium distachyon]	C:mitochondrion; F:zinc ion binding; C:plastid
Unigene-14195	3.48025	0.0271524	protoporphyrinogen oxidase, chloroplast precursor, putative [Ricinus communis]	F:oxygen-dependent protoporphyrinogen oxidase activity; F:binding; P:heme biosynthetic process; P:chlorophyll biosynthetic process; C:chloroplast; P:oxidation reduction
Unigene-8488	3.48025	0.0187546	RNA polymerase II second largest subunit [Eschscholzia californica]	F:DNA-directed RNA polymerase activity; F:ribonucleoside binding; F:DNA binding; P:transcription, DNA-dependent; C:nucleolus; P:purine base metabolic process; P:pyrimidine base metabolic process
Unigene-75776	3.48025	0.0260009	unnamed protein product [Vitis vinifera]	F:iron-sulfur cluster binding; P:ATP catabolic process; F:electron carrier activity; F:ATP binding; F:ferric-transporting ATPase activity; P:electron transport; P:ferric iron transport
Unigene-12481	3.46787	0.00704927	acyl-CoA oxidase homolog [Phalaenopsis hybrid cultivar]	P:metabolic process
Unigene-8125	3.46787	0.0063564	hypothetical protein OsI 06648 [Oryza sativa Indica Group]	C:plastid; F:molecular function; P:biological process; C:cellular component
Unigene-24503	3.46787	0.00587092	hypothetical protein SORBIDRAFT 06g025560 [Sorghum bicolor]	P:stem cell development
Unigene-80482	3.46631	0.00349525	tonoplast intrinsic protein [Sinapis arvensis]	P:transmembrane transport; C:integral to membrane; F:transporter activity
Unigene-7218	3.46414	0.000932344	flavonoid 3'5'-hydroxylase [Delphinium grandiflorum]	F:monooxygenase activity; F:iron ion binding
Unigene-83418	3.45788	0.021126	coatomer subunit beta-1 [Arabidopsis lyrata subsp. lyrata]	F:clathrin binding; P:vesicle-mediated transport; P:intracellular protein transport; C:COPI vesicle coat; F:structural molecule activity
Unigene-28091	3.45788	0.0249778	cysteine-rich receptor-like protein kinase 10-like isoform 2 [Brachypodium distachyon]	F:protein kinase activity
Unigene-2788	3.45788	0.00393591	hypothetical protein SORBIDRAFT 01g043400 [Sorghum bicolor]	C:membrane; F:transporter activity; P:transport
Unigene-17428	3.45788	0.00219191	hypothetical protein SORBIDRAFT 06g022510 [Sorghum bicolor]	F:hydrolase activity, hydrolyzing O-glycosyl compounds; P:carbohydrate metabolic process; C:cytoplasmic membrane-bounded vesicle; F:cation binding
Unigene-14062	3.45788	0.0138098	transcriptional factor B3 family protein [Musa acuminata]	P:regulation of transcription, DNA-dependent; P:flower development; F:DNA binding; F:protein dimerization activity; F:transcription factor activity; P:auxin mediated signaling pathway; C:transcription factor complex; P:regulation of transcription
Unigene-8500	3.45223	0.0103847	pheophorbide a oxygenase, chloroplastic-like [Glycine max]	P:chlorophyll catabolic process; F:metal ion binding; F:protochlorophyllide reductase activity; F:chlorophyllide a oxygenase activity; F:2 iron, 2 sulfur cluster binding; C:chloroplast; P:oxidation reduction; P:chlorophyll biosynthetic process; P:photosynthesis, dark reaction
Unigene-26053	3.4494	0.00116863	Trans-cinnamate 4-monooxygenase [Medicago truncatula]	F:heme binding; F:trans-cinnamate 4-monooxygenase activity; C:cytoplasmic membrane-bounded vesicle; F:electron carrier activity; P:oxidation reduction; P:L-phenylalanine metabolic process; P:coumarin biosynthetic process; P:lignin biosynthetic process; P:stilbene biosynthetic process; P:electron transport
Unigene-39825	3.44277	0.0409133	cytochrome P450 71 family protein [Solanum lycopersicum]	F:metal ion binding; P:oxidation reduction; F:heme binding; F:oxidoreductase activity; F:electron carrier activity; F:iron ion binding; F:monooxygenase activity; F:4-hydroxyphenylacetaldehyde oxime monooxygenase activity
Unigene-10073	3.44277	0.0468482	heparan-alpha-glucosaminide N-acetyltransferase-like [Brachypodium distachyon]	C:membrane
Unigene-5904	3.44277	0.0419705	hypothetical protein OsJ 05035 [Oryza sativa Japonica Group]	C:nucleolus; F:ATP-dependent helicase activity; F:nucleic acid binding; P:embryonic development ending in seed dormancy; F:ATP binding; C:membrane; C:mitochondrion
Unigene-8844	3.44277	0.0125649	pumilio homolog 1-like [Vitis vinifera]	F:binding
Unigene-46173	3.44277	0.0436842	unnamed protein product [Vitis vinifera]	P:ER body organization; P:cell adhesion; P:cytokinesis by cell plate formation; P:cellular cell wall organization; P:regulation of vesicle targeting, to, from or within Golgi; P:basipetal auxin transport; P:unidimensional cell growth; P:establishment of planar polarity; C:intracellular; F:GTP:GDP antiporter activity; P:regulation of ARF protein signal transduction; P:root hair cell differentiatio…
Unigene-53600	3.42367	0.0419382	hypothetical protein OsI 25293 [Oryza sativa Indica Group]	C:cytoplasmic part; F:transferase activity, transferring glycosyl groups; C:intracellular membrane-bounded organelle
Unigene-42648	3.42367	0.0318452	hypothetical protein OsJ 00458 [Oryza sativa Japonica Group]	F:zinc ion binding; C:plastid; P:flower development; P:circadian rhythm; F:transcription factor activity; P:positive regulation of transcription, DNA-dependent; C:transcription factor complex; P:regulation of transcription
Unigene-107662	3.42367	0.00214457	hypothetical protein SORBIDRAFT 06g032940 [Sorghum bicolor]	C:cytoplasm; F:pyruvate kinase activity; P:phosphorylation; F:potassium ion binding; F:ATP binding; F:magnesium ion binding; P:glycolysis; P:gluconeogenesis; P:purine base metabolic process; P:carbon utilization
Unigene-1727	3.42367	0.0336931	uncharacterized protein LOC100246883 [Vitis vinifera]	F:phosphoinositide binding; P:signal transduction; F:zinc ion binding
Unigene-22389	3.42367	0.028561	unnamed protein product [Vitis vinifera]	-
Unigene-28479	3.41724	0.00272421	conserved hypothetical protein [Ricinus communis]	F:molecular function; P:biological process; C:cellular component
Unigene-15425	3.41208	0.0241044	3-beta hydroxysteroid dehydrogenase/isomerase family protein [Arabidopsis lyrata subsp. lyrata]	C:membrane; P:steroid biosynthetic process; F:sterol-4-alpha-carboxylate 3-dehydrogenase (decarboxylating) activity; C:endoplasmic reticulum; F:isomerase activity; F:binding; P:oxidation reduction; F:3-beta-hydroxy-delta5-steroid dehydrogenase activity; P:C21-steroid hormone metabolic process; P:androgen metabolic process; P:estrogen metabolic process
Unigene-8184	3.41208	0.0158016	ATP binding protein, putative [Ricinus communis]	F:receptor activity; P:protein amino acid phosphorylation; F:ATP binding; F:protein serine/threonine kinase activity; P:signal transduction; P:serine family amino acid metabolic process
Unigene-16590	3.41208	0.0193174	hypothetical protein SORBIDRAFT 01g010290 [Sorghum bicolor]	P:protein amino acid phosphorylation; F:protein serine/threonine kinase activity; P:transmembrane receptor protein tyrosine kinase signaling pathway; C:vacuolar membrane; F:ATP binding; F:protein tyrosine kinase activity; F:protein binding; C:plasma membrane; P:serine family amino acid metabolic process
Unigene-14551	3.41208	0.0172236	probable sulfate transporter 4.2 [Vitis vinifera]	C:integral to membrane; P:sulfate transport; C:membrane; F:secondary active sulfate transmembrane transporter activity; P:transmembrane transport; P:transport; F:transporter activity
Unigene-13308	3.41208	0.0192889	uncharacterized protein LOC100831870 [Brachypodium distachyon]	F:protein tyrosine kinase activity; P:protein amino acid phosphorylation; F:ATP binding; F:protein serine/threonine kinase activity; C:plastid; C:mitochondrion; P:serine family amino acid metabolic process
Unigene-13885	3.40917	0.00442469	8-hydroxyquercetin 8-O-methyltransferase isoform 2 [Vitis vinifera]	F:O-methyltransferase activity
Unigene-23822	3.40901	0.00127183	alpha,alpha-trehalose-phosphate synthase [UDP-forming] 6 [Vitis vinifera]	F:alpha,alpha-trehalose-phosphate synthase (UDP-forming) activity; F:trehalose-phosphatase activity; P:trehalose biosynthetic process; C:mitochondrion; P:starch metabolic process; P:sucrose metabolic process
Unigene-10885	3.39872	0.0152106	aspartic proteinase nepenthesin-1-like [Brachypodium distachyon]	C:apoplast; P:proteolysis; F:aspartic-type endopeptidase activity
Unigene-18472	3.38467	0.00615259	auxin-induced protein X15-like [Glycine max]	F:molecular function; P:response to auxin stimulus
Unigene-5636	3.38388	0.00276532	V-type proton ATPase 16 kDa proteolipid subunit-like [Glycine max]	P:ATP hydrolysis coupled proton transport; C:proton-transporting V-type ATPase, V0 domain; F:hydrogen ion transmembrane transporter activity; C:integral to membrane
Unigene-6639	3.37885	0.00630752	predicted protein [Populus trichocarpa]	F:carbon-sulfur lyase activity
Unigene-3034	3.37885	0.00386307	probable carboxylesterase 18 [Vitis vinifera]	F:hydrolase activity; P:metabolic process; F:receptor activity; F:methyl jasmonate esterase activity; F:methyl salicylate esterase activity; F:methyl indole-3-acetate esterase activity; F:carboxylesterase activity
Unigene-816	3.37618	0.001902	pyruvate kinase, cytosolic isozyme [Vitis vinifera]	C:cytoplasm; F:pyruvate kinase activity; P:phosphorylation; F:potassium ion binding; F:ATP binding; F:magnesium ion binding; P:glycolysis; P:gluconeogenesis; P:purine base metabolic process; P:carbon utilization
Unigene-19141	3.36477	0.0312863	aldose reductase [Elaeis guineensis]	P:oxidation reduction; F:oxidoreductase activity
Unigene-6912	3.36477	0.0166507	Conserved oligomeric Golgi complex subunit [Medicago truncatula]	P:protein transport; C:membrane; C:vacuole; P:Golgi organization
Unigene-50569	3.36477	0.0143921	dead box ATP-dependent RNA helicase, putative [Ricinus communis]	F:nucleic acid binding; F:ATP binding; F:ATP-dependent helicase activity
Unigene-53903	3.36477	0.0412973	eukaryotic translation initiation factor 4G-like [Vitis vinifera]	F:binding; P:RNA metabolic process; P:translational initiation; F:translation initiation factor activity
Unigene-2842	3.36477	0.011424	FIP1 [V]-like protein [Arabidopsis thaliana]	F:protein binding
Unigene-9362	3.36477	0.0484685	gibberellin 20-oxidase, putative [Ricinus communis]	P:oxidation reduction; F:iron ion binding; F:gibberellin 3-beta-dioxygenase activity; P:diterpenoid biosynthetic process
Unigene-16526	3.36477	0.00997419	hypothetical protein OsI 17242 [Oryza sativa Indica Group]	C:cytoplasmic membrane-bounded vesicle; F:ATP binding; F:protein kinase activity; F:calcium ion binding; F:nucleotide binding; P:protein amino acid phosphorylation; F:protein serine/threonine kinase activity; F:kinase activity; P:phosphorylation; C:membrane
Unigene-41901	3.36477	0.0453445	hypothetical protein OsJ 04757 [Oryza sativa Japonica Group]	C:cytoplasm; P:floral meristem determinacy; P:nectary development; F:protein binding; P:polarity specification of adaxial/abaxial axis; P:proximal/distal pattern formation; P:flower morphogenesis; C:nucleus; P:bract formation; P:floral organ abscission
Unigene-11835	3.36477	0.0492845	hypothetical protein VITISV 006403 [Vitis vinifera]	C:membrane
Unigene-3136	3.36477	0.00494567	isoleucyl tRNA synthetase, putative [Ricinus communis]	P:response to cadmium ion; P:isoleucyl-tRNA aminoacylation; F:ATP binding; F:isoleucine-tRNA ligase activity; C:cytosol; F:zinc ion binding; P:isoleucine biosynthetic process; P:leucine biosynthetic process; P:valine biosynthetic process
Unigene-6306	3.36477	0.0255551	Os11g0104300 [Oryza sativa Japonica Group]	F:ATP binding
Unigene-60184	3.36477	0.0206255	predicted protein [Hordeum vulgare subsp. vulgare]	C:integral to membrane; F:sugar:hydrogen symporter activity; C:plasma membrane; P:transmembrane transport; P:carbohydrate transport
Unigene-31962	3.36477	0.0461544	predicted protein [Populus trichocarpa]	C:eukaryotic translation initiation factor 2B complex; F:GTP binding; F:translation initiation factor activity; C:ribosome; P:regulation of translational initiation
Unigene-20296	3.36477	0.0366419	predicted protein [Populus trichocarpa]	F:transmembrane receptor protein tyrosine kinase activity; C:cytoplasmic membrane-bounded vesicle; P:protein amino acid phosphorylation; F:ATP binding; F:protein serine/threonine kinase activity; P:transmembrane receptor protein tyrosine kinase signaling pathway; P:serine family amino acid metabolic process
Unigene-62638	3.36477	0.0134128	putative polar auxin transporter 3 [Elaeis guineensis]	P:transmembrane transport; C:integral to membrane
Unigene-75180	3.36477	0.00787814	ribosomal protein L27a [Petunia x hybrida]	C:nucleolus; F:structural constituent of ribosome; C:cytosolic large ribosomal subunit; C:membrane; P:translation; P:ribosome biogenesis
Unigene-15976	3.36477	0.0173031	uncharacterized protein LOC100833162 [Brachypodium distachyon]	C:plastid
Unigene-14983	3.36477	0.0270682	unnamed protein product [Vitis vinifera]	P:response to salt stress; C:cytoplasm; F:Hsp70 protein binding; P:response to heat
Unigene-73176	3.36477	0.036192	unnamed protein product [Vitis vinifera]	F:adenylate kinase activity; P:nucleotide biosynthetic process; F:ATP binding; C:mitochondrion; P:nucleotide phosphorylation; P:purine base metabolic process; P:ATP metabolic process
Unigene-27190	3.34865	0.00426335	AF462198 1putative transmembrane amino acid transporter protein [Narcissus pseudonarcissus]	P:arginine transport; C:integral to membrane; F:basic amino acid transmembrane transporter activity; P:amino acid transmembrane transport
Unigene-33651	3.34685	0.00275843	oligopeptide transporter OPT family [Populus trichocarpa]	P:transmembrane transport; C:membrane
Unigene-2087	3.34169	0.00408494	pyruvate,orthophosphate dikinase [Mesembryanthemum crystallinum]	C:cytosol; P:protein amino acid phosphorylation; F:protein serine/threonine kinase activity; F:pyruvate, phosphate dikinase activity; P:lipid biosynthetic process; P:response to light stimulus; F:metal ion binding; F:ligase activity; F:ATP binding; P:starch biosynthetic process; P:photosynthesis; C:chloroplast; P:serine family amino acid metabolic process; P:pyruvate metabolic process; P:carbon u…
Unigene-3641	3.33878	0.00299359	predicted protein [Hordeum vulgare subsp. vulgare]	F:binding; F:oxidoreductase activity; P:metabolic process
Unigene-4320	3.33563	0.00196177	Nbs-lrr resistance protein [Medicago truncatula]	C:apoplast; F:nucleotide binding
Unigene-2616	3.3344	0.010961	Anthranilate N-benzoyltransferase protein, putative [Ricinus communis]	F:transferase activity, transferring acyl groups other than amino-acyl groups
Unigene-60832	3.3344	0.0111497	hypothetical protein SORBIDRAFT 06g011830 [Sorghum bicolor]	C:exocyst; P:exocytosis
Unigene-3311	3.3344	0.00938267	uncharacterized protein LOC100836418 [Brachypodium distachyon]	F:zinc ion binding
Unigene-14314	3.3344	0.0112122	uncharacterized protein LOC100838390 [Brachypodium distachyon]	F:protein binding; F:protein kinase activity; P:protein amino acid phosphorylation; F:ATP binding; C:chloroplast; F:structural molecule activity
Unigene-21174	3.33371	0.00143347	class III chitinase [Bambusa oldhamii]	F:chitinase activity; C:vacuole; P:chitin catabolic process; F:cation binding; C:cytoplasmic membrane-bounded vesicle; F:lysozyme activity; P:cell wall macromolecule catabolic process
Unigene-11355	3.31586	0.0211618	DNA photolyase protein [Solanum melongena]	P:DNA repair; F:deoxyribodipyrimidine photo-lyase activity
Unigene-4660	3.31586	0.00787535	tripeptidyl-peptidase 2 [Vitis vinifera]	C:cytosolic ribosome; F:tripeptidyl-peptidase activity; F:serine-type endopeptidase activity; C:vacuolar membrane; C:chloroplast; P:proteolysis; C:mitochondrion
Unigene-6956	3.30819	0.0074842	copper-transporting ATPase RAN1-like isoform 3 [Brachypodium distachyon]	F:copper ion binding; F:copper-exporting ATPase activity; C:integral to membrane; P:ATP biosynthetic process; F:ATP binding; P:copper ion export
Unigene-14918	3.30337	0.0322204	ABC transporter I family member 20 isoform 2 [Vitis vinifera]	F:phosphonate transmembrane-transporting ATPase activity; P:ATP catabolic process; F:ATP binding; ; P:phosphonate transport; P:organophosphate ester transport
Unigene-15709	3.30337	0.0382485	acetyl-CoA synthetase [Arabidopsis thaliana]	F:AMP binding; C:chloroplast stroma; F:acetate-CoA ligase activity; P:acetate metabolic process; C:cytosol; P:gluconeogenesis; P:glycolysis; P:reductive tricarboxylic acid cycle
Unigene-94197	3.30337	0.0494773	aspartate-semialdehyde dehydrogenase-like [Glycine max]	P:threonine biosynthetic process; F:NAD or NADH binding; F:aspartate-semialdehyde dehydrogenase activity; F:NADP or NADPH binding; F:protein dimerization activity; P:methionine biosynthetic process; C:chloroplast stroma; C:mitochondrion; P:oxidation reduction; P:glycine metabolic process; P:L-serine metabolic process; P:lysine biosynthetic process
Unigene-17423	3.30337	0.0447505	bsu-protein phosphatase, putative [Ricinus communis]	C:cytosol; F:protein serine/threonine phosphatase activity; F:iron ion binding; F:manganese ion binding; C:plasma membrane; P:protein amino acid dephosphorylation; C:protein serine/threonine phosphatase complex
Unigene-24174	3.30337	0.00491962	diphenol oxidase [Nicotiana tabacum]	C:endomembrane system; F:copper ion binding; C:cytoplasmic membrane-bounded vesicle; P:secondary cell wall biogenesis; F:L-ascorbate oxidase activity; P:lignin biosynthetic process; C:apoplast; F:laccase activity; P:lignin catabolic process; P:oxidation reduction; P:electron transport; P:L-ascorbic acid metabolic process
Unigene-55432	3.30337	0.0387419	hypothetical protein ARALYDRAFT 907523 [Arabidopsis lyrata subsp. lyrata]	F:transcription factor activity; F:DNA binding; P:regulation of transcription, DNA-dependent; C:transcription factor complex; P:regulation of transcription
Unigene-3476	3.30337	0.0357071	hypothetical protein SORBIDRAFT 03g034960 [Sorghum bicolor]	C:anchored to membrane; C:cytoplasmic membrane-bounded vesicle; C:plasma membrane
Unigene-111315	3.30337	0.0406349	hypothetical protein SORBIDRAFT 10g002450 [Sorghum bicolor]	C:endomembrane system; C:membrane; C:cytoplasmic membrane-bounded vesicle;
Unigene-17243	3.30337	0.0284035	predicted protein [Populus trichocarpa]	P:trichome differentiation; ; F:glutathione transferase activity; P:histone H3-K9 methylation; F:enzyme binding; P:regulation of epidermal cell division; P:root hair cell differentiation; C:cytoplasm; C:nucleus; P:glutathione metabolic process; P:glutathione conjugation reaction
Unigene-15776	3.30337	0.039816	uncharacterized protein LOC100789468 [Glycine max]	C:cytoplasmic membrane-bounded vesicle; C:vacuole
Unigene-5370	3.30337	0.0121225	unknown [Picea sitchensis]	C:cytoplasm; P:phloem loading; P:oxaloacetate metabolic process; F:magnesium ion binding; P:photosynthesis; F:phosphoenolpyruvate carboxylase activity; F:2-alkenal reductase activity; P:gluconeogenesis; P:reductive tricarboxylic acid cycle
Unigene-89033	3.30337	0.0351801	unnamed protein product [Vitis vinifera]	F:zinc ion binding; C:intracellular
Unigene-2840	3.30007	0.00439232	L-type lectin-domain containing receptor kinase S.4 [Vitis vinifera]	F:receptor activity; F:sugar binding; C:cytoplasmic membrane-bounded vesicle; C:plasma membrane; P:cell cycle; P:protein amino acid phosphorylation; F:ATP binding; F:cyclin-dependent protein kinase activity; P:signal transduction; ; P:serine family amino acid metabolic process
Unigene-25192	3.29918	0.00570831	LOW QUALITY PROTEIN: callose synthase 12-like [Vitis vinifera]	P:pollen development; P:circadian rhythm; C:cytoplasmic membrane-bounded vesicle; F:1,3-beta-glucan synthase activity; P:1,3-beta-glucan biosynthetic process; P:reproduction; C:1,3-beta-glucan synthase complex; P:starch metabolic process; P:sucrose metabolic process
Unigene-27980	3.29918	0.00545037	predicted protein [Populus trichocarpa]	C:membrane
Unigene-16259	3.29438	0.0193978	probable beta-D-xylosidase 2 [Vitis vinifera]	P:carbohydrate metabolic process; C:plant-type cell wall; F:beta-glucosidase activity
Unigene-28139	3.29438	0.0147089	uncharacterized protein LOC100837226 [Brachypodium distachyon]	C:mitochondrion; F:molecular function; P:biological process
Unigene-7859	3.29226	0.00499058	nucleic acid binding protein, putative [Ricinus communis]	F:transcription factor activity; F:nucleic acid binding; F:zinc ion binding; P:regulation of transcription, DNA-dependent; C:transcription factor complex; P:regulation of transcription
Unigene-25208	3.28967	0.00390461	uncharacterized protein LOC100258588 [Vitis vinifera]	C:plastid
Unigene-108307	3.2876	0.00517147	Actin [Medicago truncatula]	C:cytoskeleton; C:cytoplasm; F:ATP binding
Unigene-3321	3.28231	0.0111729	E3 ubiquitin protein ligase RIE1-like [Glycine max]	C:vacuolar membrane; F:hydrolase activity; F:zinc ion binding
Unigene-27942	3.28231	0.00744245	E3 ubiquitin-protein ligase HOS1-like [Vitis vinifera]	F:zinc ion binding; P:response to cold; F:ubiquitin-protein ligase activity; P:protein ubiquitination; P:negative regulation of transcription, DNA-dependent; C:cytoplasm; C:nucleus
Unigene-19492	3.28231	0.013286	hypothetical protein OsI 27364 [Oryza sativa Indica Group]	F:binding
Unigene-48153	3.28231	0.0240458	hypothetical protein VITISV 020654 [Vitis vinifera]	F:nucleic acid binding; P:DNA metabolic process
Unigene-4836	3.28231	0.0216458	Os04g0303500 [Oryza sativa Japonica Group]	F:sugar binding; C:cytoplasmic membrane-bounded vesicle; P:recognition of pollen; P:protein amino acid phosphorylation; F:ATP binding; C:membrane; F:protein serine/threonine kinase activity; P:serine family amino acid metabolic process
Unigene-9410	3.28231	0.0235354	predicted protein [Phoenix dactylifera]	-
Unigene-12864	3.28231	0.00910723	subtilisin-like protease SDD1-like [Vitis vinifera]	P:metabolic process; F:catalytic activity
Unigene-25982	3.27883	0.00148672	hypothetical protein MA4 8L21.38 [Musa acuminata]	C:mitochondrion; F:molecular function; P:biological process; C:cellular component
Unigene-28373	3.27682	0.00254988	putative spore coat protein-like protein [Oryza sativa Japonica Group]	F:copper ion binding; C:cytoplasmic membrane-bounded vesicle; F:oxidoreductase activity; C:mitochondrion; P:oxidation reduction
Unigene-28054	3.27457	0.00740949	neutral amino acid transport protein [Populus trichocarpa]	C:membrane; F:cationic amino acid transmembrane transporter activity; P:amino acid transport; P:transmembrane transport; P:cation transport; P:polyamine transport
Unigene-23939	3.27268	0.00154203	polyphenol oxidase [Ananas comosus]	F:metal ion binding; F:catechol oxidase activity; C:plastid; P:oxidation reduction; P:electron transport; P:tyrosine metabolic process
Unigene-22335	3.27166	0.0224822	pentatricopeptide repeat-containing protein At3g29230-like [Brachypodium distachyon]	C:membrane;
Unigene-26854	3.26919	0.00585418	hypothetical protein ARALYDRAFT 490963 [Arabidopsis lyrata subsp. lyrata]	P:cell differentiation; F:protein binding; P:regulation of shoot development; P:regulation of transcription, DNA-dependent
Unigene-11274	3.26524	0.0381588	F-box/kelch-repeat protein At2g44130-like [Brachypodium distachyon]	F:kinase activity; P:phosphorylation; F:molecular function; P:biological process; C:cellular component
Unigene-90414	3.26524	0.0254512	probable serine/threonine-protein kinase At1g54610-like [Vitis vinifera]	C:plasma membrane; P:phosphorylation; F:protein serine/threonine kinase activity; C:plastid; F:nucleotide binding; P:serine family amino acid metabolic process
Unigene-89461	3.26524	0.0372775	protein FAR1-RELATED SEQUENCE 5-like [Brachypodium distachyon]	F:zinc ion binding
Unigene-17697	3.26524	0.0185645	putative zinc transporter At3g08650-like [Brachypodium distachyon]	C:membrane; C:cytoplasmic membrane-bounded vesicle
Unigene-27628	3.26094	0.00888014	regulator of nonsense transcripts 1 homolog [Vitis vinifera]	P:response to sucrose stimulus; F:zinc ion binding; F:DNA binding; F:ATP binding; C:cytoplasm; P:sugar mediated signaling pathway; P:nuclear-transcribed mRNA catabolic process, nonsense-mediated decay; F:RNA helicase activity; C:plasma membrane; P:RNA interference
Unigene-71585	3.25786	0.00693134	hypothetical protein SELMODRAFT 98399 [Selaginella moellendorffii]	P:response to glucose stimulus; P:response to sucrose stimulus; P:response to fructose stimulus; C:mitochondrion; P:response to salt stress; P:pentose-phosphate shunt; F:phosphogluconate dehydrogenase (decarboxylating) activity; F:NADP or NADPH binding; C:chloroplast; P:response to cadmium ion; C:membrane; P:D-gluconate metabolic process
Unigene-77409	3.25786	0.0281086	hypothetical protein SORBIDRAFT 10g004550 [Sorghum bicolor]	C:cellular component
Unigene-6349	3.25786	0.0131242	potassium transporter 2 [Zea mays]	F:potassium ion transmembrane transporter activity; C:cytoplasmic membrane-bounded vesicle; ; C:membrane
Unigene-3239	3.25786	0.0211125	predicted protein [Hordeum vulgare subsp. vulgare]	P:cellular response to iron ion starvation; P:embryonic development ending in seed dormancy; F:electron carrier activity; F:zinc ion binding; P:electron transport
Unigene-63692	3.25786	0.00467987	predicted protein [Populus trichocarpa]	P:negative regulation of photomorphogenesis; P:protein deneddylation; C:signalosome; P:signalosome assembly; P:response to auxin stimulus; F:protein binding; P:phosphorylation; F:kinase activity; P:G2 phase of mitotic cell cycle
Unigene-4309	3.25786	0.0168341	uncharacterized protein LOC100248981 [Vitis vinifera]	F:sucrose alpha-glucosidase activity; C:plastid; P:starch metabolic process; P:sucrose metabolic process; C:alpha-glucosidase II complex
Unigene-57137	3.25786	0.0135584	unnamed protein product [Vitis vinifera]	F:heat shock protein binding; P:positive gravitropism; P:response to starvation; P:protein targeting to vacuole; P:protein folding; P:amyloplast organization; C:plastid; P:cell division; C:vacuolar membrane; C:late endosome; C:microsome; P:negative gravitropism; C:trans-Golgi network; P:endocytosis; P:endosome organization; C:endoplasmic reticulum; C:plasma membrane; P:embryonic development endin…
Unigene-1181	3.25554	0.00307737	multiple C2 and transmembrane domain-containing protein 1-like [Glycine max]	C:chloroplast
Unigene-7574	3.25374	0.0140477	hypothetical protein SORBIDRAFT 03g039600 [Sorghum bicolor]	F:RNA binding; F:binding
Unigene-8288	3.25374	0.0199568	predicted protein [Populus trichocarpa]	P:response to water deprivation; P:protein autoubiquitination; P:response to chitin; P:respiratory burst involved in defense response; F:ubiquitin-protein ligase activity; C:cytosol
Unigene-2283	3.25112	0.0122445	acetylornithine aminotransferase, mitochondrial [Vitis vinifera]	F:copper ion binding; P:response to water deprivation; P:defense response to bacterium; P:regulation of transcription, DNA-dependent; F:N2-acetyl-L-ornithine:2-oxoglutarate 5-aminotransferase activity; P:cutin biosynthetic process; F:sequence-specific DNA binding; F:transcription factor activity; C:chloroplast stroma; P:wax metabolic process; P:interspecies interaction between organisms; P:argini…
Unigene-27764	3.25112	0.00804475	ethylene response sensor 1 [Dendrobium hybrid cultivar]	F:receptor activity; P:two-component signal transduction system (phosphorelay); F:two-component sensor activity; P:peptidyl-histidine phosphorylation; F:ATP binding; C:membrane; C:protein histidine kinase complex
Unigene-7995	3.24929	0.00794514	uncharacterized protein LOC100253235 [Vitis vinifera]	F:protein kinase activity; P:protein amino acid phosphorylation; F:ATP binding; C:membrane
Unigene-469	3.24638	0.0024994	Os02g0274100 [Oryza sativa Japonica Group]	C:cell wall; P:seed germination; C:peroxisome; F:3-hydroxybutyryl-CoA epimerase activity; P:jasmonic acid biosynthetic process; P:flower development; F:3-hydroxyacyl-CoA dehydrogenase activity; P:fatty acid beta-oxidation; F:coenzyme binding; C:chloroplast; F:enoyl-CoA hydratase activity; P:isoleucine catabolic process; P:leucine catabolic process; P:lysine catabolic process; P:tryptophan metabol…
Unigene-11716	3.24613	0.0068106	sesquiterpene synthase [Elaeis oleifera]	P:metabolic process; F:lyase activity; F:magnesium ion binding
Unigene-20392	3.24376	0.00362423	aconitate hydratase, cytoplasmic [Vitis vinifera]	; P:response to oxidative stress; P:glyoxylate cycle; C:cytosol; F:copper ion binding; C:cell wall; P:ethylene biosynthetic process; P:cellular response to iron ion; C:mitochondrion; P:response to salt stress; F:1-aminocyclopropane-1-carboxylate oxidase activity; P:cellular response to fatty acid; ; C:vacuolar membrane; F:4 iron, 4 sulfur cluster binding; P:cellular response to potassium ion star…
Unigene-29113	3.23924	0.0430817	4-coumarate--CoA ligase-like 9-like [Vitis vinifera]	F:Photinus-luciferin 4-monooxygenase (ATP-hydrolyzing) activity; F:ligase activity; P:oxidation reduction
Unigene-90207	3.23924	0.0131232	cellulose synthase A [Eucalyptus camaldulensis]	P:jasmonic acid mediated signaling pathway; P:response to water deprivation; P:cellular cell wall organization; P:ethylene mediated signaling pathway; P:defense response to fungus; P:defense response to bacterium; C:integral to membrane; C:cell wall; P:response to osmotic stress; P:secondary cell wall biogenesis; P:cellulose biosynthetic process; F:cellulose synthase (UDP-forming) activity; P:pos…
Unigene-8648	3.23924	0.00981138	conserved hypothetical protein [Ricinus communis]	F:molecular function; P:biological process; C:cellular component; P:mycelium development; C:spliceosomal complex; C:cytoplasm; P:RNA splicing; P:mRNA processing; C:nucleus; C:integral to membrane
Unigene-12245	3.23924	0.0480228	flavonoid glucosyltransferase [Crocus sativus]	P:metabolic process; F:transferase activity, transferring hexosyl groups
Unigene-62402	3.23924	0.039681	glutamate receptor 3.1-like [Brachypodium distachyon]	F:glutamate receptor activity; C:cytoplasmic membrane-bounded vesicle; F:ion channel activity; F:nucleotide binding; P:signal transduction; C:membrane; P:ion transport
Unigene-31119	3.23924	0.0146586	hypothetical protein OsJ 30016 [Oryza sativa Japonica Group]	F:binding; P:biosynthetic process; F:oxidoreductase activity, acting on the CH-OH group of donors, NAD or NADP as acceptor; C:membrane; P:primary metabolic process; C:plastid
Unigene-4497	3.23924	0.042003	hypothetical protein OsJ 30905 [Oryza sativa Japonica Group]	P:ATP hydrolysis coupled proton transport; F:hydrolase activity; F:hydrogen ion transmembrane transporter activity; C:proton-transporting two-sector ATPase complex, proton-transporting domain
Unigene-15099	3.23924	0.04043	hypothetical protein SORBIDRAFT 03g038530 [Sorghum bicolor]	C:chloroplast thylakoid lumen
Unigene-3879	3.23924	0.0211811	hypothetical protein SORBIDRAFT 08g018230 [Sorghum bicolor]	P:mitochondria-nucleus signaling pathway; P:chloroplast-nucleus signaling pathway; F:DNA binding; C:chloroplast
Unigene-26874	3.23924	0.00400079	probable serine/threonine-protein kinase At4g35230 [Vitis vinifera]	P:protein amino acid phosphorylation; F:protein kinase activity; F:receptor activity; F:ATP binding; P:response to abscisic acid stimulus; F:protein binding; P:brassinosteroid mediated signaling pathway; C:vacuole; C:plasma membrane
Unigene-25413	3.23924	0.0032686	uncharacterized protein LOC100240775 [Vitis vinifera]	F:kinase activity; P:response to abscisic acid stimulus; C:cytosol; C:plastid
Unigene-3240	3.23924	0.0216231	unnamed protein product [Vitis vinifera]	F:alanine-tRNA ligase activity; P:alanyl-tRNA aminoacylation; F:nucleic acid binding; P:response to cadmium ion; F:ATP binding; C:chloroplast; C:mitochondrion; P:alanine metabolic process; P:aspartate metabolic process
Unigene-24932	3.23151	0.00657917	Aspartic proteinase nepenthesin-2 precursor, putative [Ricinus communis]	C:mitochondrion; F:peptidase activity
Unigene-1212	3.23047	0.00237007	ATP synthase subunit beta, mitochondrial precursor [Zea mays]	F:proton-transporting ATPase activity, rotational mechanism; F:hydrogen-exporting ATPase activity, phosphorylative mechanism; F:hydrogen ion transporting ATP synthase activity, rotational mechanism; P:ATP hydrolysis coupled proton transport; P:plasma membrane ATP synthesis coupled proton transport; C:mitochondrial proton-transporting ATP synthase, catalytic core; P:ATP catabolic process; F:ATP bi…
Unigene-44531	3.22727	0.00486061	unnamed protein product [Vitis vinifera]	F:binding; P:vesicle-mediated transport; P:intracellular protein transport; C:COPI vesicle coat; F:structural molecule activity
Unigene-21166	3.22547	0.00214	acidic endochitinase-like [Vitis vinifera]	F:hydrolase activity, hydrolyzing O-glycosyl compounds; P:chitin catabolic process; C:cytoplasmic membrane-bounded vesicle
Unigene-6786	3.22459	0.0139678	hypothetical protein OsJ 11379 [Oryza sativa Japonica Group]	P:regulation of transcription, DNA-dependent; P:transcription, DNA-dependent
Unigene-4501	3.22038	0.00739125	hypothetical protein SORBIDRAFT 10g005100 [Sorghum bicolor]	F:L-Cysteine desulfhydrase activity; F:cystathionine beta-lyase activity; F:pyridoxal phosphate binding; P:L-methionine biosynthetic process from L-homoserine via cystathionine; F:cystathionine gamma-lyase activity; C:chloroplast; P:cysteine metabolic process; P:glycine metabolic process; P:L-serine metabolic process; P:threonine metabolic process
Unigene-128582	3.22038	0.0385042	invertase 5 [Tulipa gesneriana]	F:sucrose alpha-glucosidase activity; P:starch metabolic process; P:sucrose metabolic process; C:alpha-glucosidase II complex
Unigene-8599	3.22038	0.0185797	non-lysosomal glucosylceramidase-like [Brachypodium distachyon]	P:sphingolipid metabolic process; F:hydrolase activity, acting on glycosyl bonds; C:membrane
Unigene-24592	3.21838	0.00590102	splicing factor 3B subunit 1-like [Vitis vinifera]	P:mRNA processing; C:chloroplast
Unigene-5741	3.21591	0.00527638	zinc finger CCCH domain-containing protein 49-like [Vitis vinifera]	P:leaf senescence; P:jasmonic acid mediated signaling pathway; F:nucleic acid binding; C:nucleus; F:zinc ion binding
Unigene-35013	3.21277	0.0250418	BAH and coiled-coil domain-containing protein 1 isoform 1 [Vitis vinifera]	F:DNA binding; P:positive regulation of flower development; F:zinc ion binding; P:seed germination; P:regulation of transcription, DNA-dependent
Unigene-98497	3.21277	0.0381101	hypothetical protein ARALYDRAFT 476615 [Arabidopsis lyrata subsp. lyrata]	P:carbohydrate metabolic process; C:cytoplasmic membrane-bounded vesicle; F:oxidoreductase activity, acting on the CH-OH group of donors, quinone or similar compound as acceptor; F:quinone binding
Unigene-11758	3.21277	0.0124161	N6-adenosine-methyltransferase MT-A70-like [Glycine max]	C:nuclear speck; F:mRNA (2'-O-methyladenosine-N6-)-methyltransferase activity; F:protein binding; C:chloroplast; P:mRNA methylation; P:embryonic development ending in seed dormancy; P:RNA processing
Unigene-1902	3.21277	0.032453	Os09g0344700 [Oryza sativa Japonica Group]	F:molecular function; P:biological process; F:binding; F:metal ion binding; F:zinc ion binding; P:regulation of transcription, DNA-dependent; P:transcription, DNA-dependent; C:nucleus; F:transcription factor activity
Unigene-21545	3.21277	0.0359763	probable splicing factor 3A subunit 1-like [Vitis vinifera]	F:RNA binding; P:RNA processing
Unigene-18481	3.21277	0.0380891	serine/threonine-protein kinase SRK2E-like [Glycine max]	F:ATP binding; P:protein amino acid phosphorylation; F:protein serine/threonine kinase activity; P:serine family amino acid metabolic process
Unigene-83830	3.21277	0.0457573	uncharacterized protein LOC100264814 [Vitis vinifera]	C:cytoplasmic membrane-bounded vesicle
Unigene-74207	3.21277	0.0375826	unnamed protein product [Vitis vinifera]	F:calcium-transporting ATPase activity; C:integral to membrane; P:ATP biosynthetic process; F:ATP binding; P:calcium ion transport; C:sarcoplasmic reticulum
Unigene-15545	3.21067	0.00302472	type 2 ribosome-inactivating protein precursor [Camellia sinensis]	F:sugar binding; P:defense response; P:negative regulation of translation; F:rRNA N-glycosylase activity; F:nucleotide binding
Unigene-8505	3.20607	0.0145527	uncharacterized protein LOC100261060 [Vitis vinifera]	C:vacuolar membrane; F:hydrolase activity; F:zinc ion binding
Unigene-27520	3.20302	0.011092	5-enol-pyruvylshikimate-phosphate synthase [Helianthus salicifolius]	P:shikimate biosynthetic process; F:3-phosphoshikimate 1-carboxyvinyltransferase activity; P:chorismate biosynthetic process; C:plastid; P:tryptophan biosynthetic process; P:tyrosine biosynthetic process; P:L-phenylalanine biosynthetic process
Unigene-76587	3.20302	0.0117229	unknown [Zea mays]	P:jasmonic acid biosynthetic process; P:response to wounding; C:peroxisome; F:4-coumarate-CoA ligase activity; P:coumarin biosynthetic process; P:lignin biosynthetic process; P:stilbene biosynthetic process
Unigene-4352	3.20014	0.0062745	f-box family protein [Populus trichocarpa]	F:ubiquitin-protein ligase activity; P:ubiquitin-dependent protein catabolic process; P:protein ubiquitination
Unigene-25813	3.19485	0.00397389	E3 ubiquitin-protein ligase UPL3-like isoform 2 [Vitis vinifera]	P:DNA endoreduplication; F:binding; C:intracellular; P:trichome branching; C:plasma membrane; F:ubiquitin-protein ligase activity; P:protein ubiquitination
Unigene-100766	3.19485	0.0306827	predicted protein [Hordeum vulgare subsp. vulgare]	P:purine nucleotide biosynthetic process; F:carbon-nitrogen ligase activity, with glutamine as amido-N-donor; P:cellular amino acid metabolic process
Unigene-39800	3.19485	0.0155811	predicted protein [Populus trichocarpa]	F:molecular function; P:biological process; C:cellular component; F:hydrolase activity
Unigene-5090	3.19485	0.0120682	protein binding protein, putative [Ricinus communis]	F:zinc ion binding; C:intracellular
Unigene-53593	3.19485	0.0141025	unknown [Glycine max]	C:cytoplasm; C:proteasome core complex, alpha-subunit complex; P:ubiquitin-dependent protein catabolic process; C:nucleus; F:threonine-type endopeptidase activity
Unigene-7270	3.19485	0.0223578	unknown [Zea mays]	-
Unigene-27927	3.19259	0.00333566	uncharacterized protein LOC100267783 [Vitis vinifera]	F:DNA binding
Unigene-27831	3.19194	0.00443822	expansin-like B1-like [Glycine max]	C:extracellular region; C:cytoplasmic membrane-bounded vesicle
Unigene-3613	3.1882	0.00277728	NAC domain-containing protein 2-like [Vitis vinifera]	F:DNA binding
Unigene-2184	3.18789	0.00880038	ATP synthase subunit beta, mitochondrial-like [Vitis vinifera]	F:proton-transporting ATPase activity, rotational mechanism; F:hydrogen-exporting ATPase activity, phosphorylative mechanism; F:hydrogen ion transporting ATP synthase activity, rotational mechanism; P:ATP hydrolysis coupled proton transport; P:plasma membrane ATP synthesis coupled proton transport; C:mitochondrial proton-transporting ATP synthase, catalytic core; P:ATP catabolic process; F:ATP bi…
Unigene-18830	3.18789	0.00686883	flavonoid glucosyltransferase [Crocus sativus]	C:mitochondrion; F:transferase activity
Unigene-6926	3.18191	0.0240118	hypothetical protein SORBIDRAFT 06g017380 [Sorghum bicolor]	P:nuclear-transcribed mRNA catabolic process, nonsense-mediated decay; F:nucleotide binding
Unigene-98310	3.18191	0.0173442	phosphoenolpyruvate carboxylase [Phalaenopsis equestris]	C:cytoplasm; P:oxaloacetate metabolic process; F:magnesium ion binding; P:photosynthesis; F:phosphoenolpyruvate carboxylase activity; P:gluconeogenesis; P:reductive tricarboxylic acid cycle
Unigene-15585	3.18191	0.019174	uncharacterized zinc finger CCHC domain-containing protein At4g19190 [Vitis vinifera]	F:zinc ion binding; F:nucleic acid binding
Unigene-14853	3.17916	0.00246056	benzoyl coenzyme A: benzyl alcohol benzoyl transferase [Petunia x hybrida]	F:acyltransferase activity; P:acyl-carrier-protein biosynthetic process
Unigene-14315	3.17213	0.0483579	FtsZ-like protein [Nicotiana tabacum]	C:microtubule; P:protein polymerization; P:GTP catabolic process; F:GTPase activity; C:chloroplast; F:GTP binding
Unigene-3725	3.17213	0.0160068	high affinity cationic amino acid transporter 1-like [Glycine max]	P:response to nematode; F:cationic amino acid transmembrane transporter activity; P:amino acid transmembrane transport; F:basic amino acid transmembrane transporter activity; C:cytoplasmic membrane-bounded vesicle; C:plasma membrane; C:integral to membrane; C:mitochondrion; P:cation transport; P:polyamine transport; P:basic amino acid transport
Unigene-16487	3.17213	0.0438682	nitrate reductase [Brassica rapa subsp. chinensis]	F:FAD binding; F:electron carrier activity; P:nitric oxide biosynthetic process; P:nitrate assimilation; F:protein binding; F:nitrate reductase (NADH) activity; F:molybdenum ion binding; F:heme binding; C:cytosol; P:response to light stimulus; P:oxidation reduction; P:electron transport; C:nitrate reductase complex
Unigene-11075	3.17213	0.0485272	Phytosulfokine receptor precursor, putative [Ricinus communis]	F:receptor activity; C:cytoplasmic membrane-bounded vesicle; C:plasma membrane; P:protein amino acid phosphorylation; F:ATP binding; C:integral to membrane; F:protein serine/threonine kinase activity; P:oxidation reduction; F:2-alkenal reductase activity; P:signal transduction; P:serine family amino acid metabolic process
Unigene-100598	3.16808	0.00407194	o-methyltransferase, putative [Ricinus communis]	F:methyltransferase activity
Unigene-17135	3.16668	0.00246785	putative laccase precursor [Zea mays]	F:metal ion binding; P:metabolic process; F:oxidoreductase activity
Unigene-6996	3.16447	0.0148232	hypothetical protein VITISV 022201 [Vitis vinifera]	F:zinc ion binding; F:nucleic acid binding
Unigene-19517	3.15966	0.00285118	d-3-phosphoglycerate dehydrogenase, chloroplastic-like [Vitis vinifera]	F:NAD or NADH binding; F:phosphoglycerate dehydrogenase activity; F:amino acid binding; C:plastid; P:L-serine biosynthetic process; P:oxidation reduction; P:glycine metabolic process; P:threonine metabolic process
Unigene-46866	3.15832	0.048837	hypothetical protein SORBIDRAFT 03g000950 [Sorghum bicolor]	F:hydroxyphenylpyruvate reductase activity; P:oxidation reduction; F:glyoxylate reductase activity; F:NAD or NADH binding; P:L-phenylalanine metabolic process; P:tyrosine metabolic process; P:glyoxylate metabolic process
Unigene-6441	3.15832	0.0337369	LOW QUALITY PROTEIN: E3 ubiquitin-protein ligase RING1-like [Glycine max]	F:metal ion binding; C:mitochondrion
Unigene-17055	3.15832	0.0318614	mitochondrial aldehyde dehydrogenase [Sorghum bicolor]	F:aldehyde dehydrogenase (NAD) activity; F:retinal dehydrogenase activity; C:mitochondrion; P:oxidation reduction; P:gluconeogenesis; P:glycolysis; P:arginine metabolic process; P:histidine metabolic process; P:isoleucine catabolic process; P:leucine catabolic process; P:lysine catabolic process; P:proline metabolic process; P:tryptophan metabolic process; P:valine catabolic process; P:fatty acid…
Unigene-12122	3.15832	0.0415157	protein OBERON 3-like [Vitis vinifera]	F:transferase activity; P:nucleotide biosynthetic process; P:dTTP biosynthetic process; P:phosphorylation; P:dTDP biosynthetic process; F:nucleotide binding; F:ATP binding; F:kinase activity; F:thymidylate kinase activity
Unigene-6189	3.15327	0.0133242	F-box/kelch-repeat protein SKIP30-like [Brachypodium distachyon]	F:molecular function; P:biological process; C:cellular component
Unigene-1603	3.15327	0.0134961	uncharacterized protein LOC100501883 [Zea mays]	F:ATP binding; F:protein kinase activity; F:nucleotide binding; P:protein amino acid phosphorylation; F:protein serine/threonine kinase activity; C:cytoplasmic membrane-bounded vesicle; F:kinase activity; P:phosphorylation; F:receptor activity; F:sugar binding; P:recognition of pollen; C:vacuole; F:ubiquitin protein ligase binding; F:transmembrane receptor protein serine/threonine kinase activity…
Unigene-25562	3.15178	0.00729059	hypothetical protein VITISV 009422 [Vitis vinifera]	-
Unigene-12067	3.14904	0.0257941	hypothetical protein OsJ 12011 [Oryza sativa Japonica Group]	P:ER body organization; P:cell adhesion; P:cytokinesis by cell plate formation; P:cellular cell wall organization; P:regulation of vesicle targeting, to, from or within Golgi; P:basipetal auxin transport; P:unidimensional cell growth; P:establishment of planar polarity; F:GTP:GDP antiporter activity; P:root hair cell differentiation; F:protein homodimerization activity; P:phloem or xylem histogen…
Unigene-15385	3.14904	0.0319369	hypothetical protein SORBIDRAFT 10g010640 [Sorghum bicolor]	F:transferase activity, transferring glycosyl groups
Unigene-10059	3.14904	0.0284962	LOW QUALITY PROTEIN: phosphatidylinositol 4-kinase alpha-like [Brachypodium distachyon]	P:phosphoinositide phosphorylation; F:binding; C:plasma membrane; F:1-phosphatidylinositol 4-kinase activity; P:protein amino acid phosphorylation; P:phosphoinositide-mediated signaling
Unigene-5833	3.14904	0.0263165	predicted protein [Hordeum vulgare subsp. vulgare]	F:binding; F:ligase activity; P:regulation of transcription, DNA-dependent; P:transcription, DNA-dependent; F:sequence-specific DNA binding; F:protein dimerization activity; C:nucleus; F:transcription factor activity; F:DNA binding; C:ubiquitin ligase complex; P:protein ubiquitination; F:ubiquitin-protein ligase activity
Unigene-5205	3.14904	0.0321964	predicted protein [Populus trichocarpa]	C:mitochondrion; C:membrane
Unigene-11832	3.14904	0.0301537	predicted protein [Populus trichocarpa]	F:oxidoreductase activity
Unigene-16688	3.14904	0.0300656	regulator of nonsense transcripts 1 homolog [Glycine max]	P:response to sucrose stimulus; F:zinc ion binding; F:DNA binding; F:ATP binding; C:cytoplasm; P:sugar mediated signaling pathway; P:nuclear-transcribed mRNA catabolic process, nonsense-mediated decay; F:RNA helicase activity; C:plasma membrane; P:RNA interference
Unigene-1019	3.14854	0.00236758	class I chitinase [Festuca arundinacea]	F:chitinase activity; F:chitin binding; P:cell wall macromolecule catabolic process; P:chitin catabolic process
Unigene-22438	3.14613	0.0043116	brefeldin A-inhibited guanine nucleotide-exchange protein 1-like [Vitis vinifera]	F:binding; F:ARF guanyl-nucleotide exchange factor activity; P:regulation of ARF protein signal transduction; P:megagametogenesis; C:nucleus; C:cytosol; P:regulation of GTPase activity
Unigene-52914	3.14238	0.0236249	ABC transporter B family member 21-like [Brachypodium distachyon]	P:gravitropism; C:vacuolar membrane; C:cytoplasmic membrane-bounded vesicle; C:ATP-binding cassette (ABC) transporter complex; C:integral to membrane; P:root hair elongation; P:basipetal auxin transport; P:auxin efflux; F:xenobiotic-transporting ATPase activity; P:ATP catabolic process; P:response to cytokinin stimulus; C:plasma membrane; F:ATP binding; F:phosphate transmembrane-transporting ATPa…
Unigene-106819	3.14238	0.0190977	predicted protein [Populus trichocarpa]	F:DNA binding; C:plastid
Unigene-15143	3.13345	0.0184439	hypothetical protein OsJ 11146 [Oryza sativa Japonica Group]	C:plastid; F:molecular function; P:biological process
Unigene-27792	3.13288	0.00356518	F-box protein SKIP1-like [Brachypodium distachyon]	F:protein binding; C:SCF ubiquitin ligase complex
Unigene-24839	3.13179	0.0055583	hypothetical protein OsJ 00212 [Oryza sativa Japonica Group]	F:oxidoreductase activity, acting on diphenols and related substances as donors, oxygen as acceptor; F:copper ion binding; P:oxidation reduction; P:root development; P:auxin polar transport; P:photomorphogenesis; P:meristem maintenance; C:cytoplasmic membrane-bounded vesicle; P:response to auxin stimulus; P:indeterminate inflorescence morphogenesis; P:cellular response to phosphate starvation; ; …
Unigene-18336	3.13031	0.00666124	unnamed protein product [Vitis vinifera]	P:metabolic process; F:catalytic activity
Unigene-13389	3.13031	0.014952	WD repeat-containing protein 11-like [Vitis vinifera]	F:nucleotide binding; C:chloroplast
Unigene-1666	3.12896	0.00621383	F-box protein At1g67340-like [Brachypodium distachyon]	C:nucleus; F:zinc ion binding
Unigene-20817	3.12376	0.0102887	E3 ubiquitin protein ligase RIN2 [Vitis vinifera]	F:metal ion binding; C:plasma membrane; F:protein binding; P:protein ubiquitination; P:positive regulation of plant-type hypersensitive response; F:ubiquitin-protein ligase activity
Unigene-49762	3.12295	0.00574989	predicted protein [Hordeum vulgare subsp. vulgare]	C:cytoplasmic membrane-bounded vesicle;
Unigene-21605	3.12285	0.00245099	probable linoleate 9S-lipoxygenase 5 [Vitis vinifera]	P:oxylipin biosynthetic process; F:iron ion binding; F:lipoxygenase activity; P:oxidation reduction
Unigene-5921	3.1221	0.00275281	AF525880 1cysteine proteinase inhibitor [Colocasia esculenta]	F:peptidase inhibitor activity
Unigene-1520	3.1215	0.00525123	conserved hypothetical protein [Ricinus communis]	F:calcium ion binding
Unigene-27260	3.11238	0.00554667	transcription factor [Lycoris longituba]	F:transcription factor activity; F:sequence-specific DNA binding; F:zinc ion binding; P:regulation of transcription, DNA-dependent; C:transcription factor complex; P:regulation of transcription
Unigene-28265	3.10174	0.0118879	AP-4 complex subunit epsilon-like [Vitis vinifera]	F:clathrin binding; P:vesicle-mediated transport; P:intracellular protein transport; C:membrane coat
Unigene-122534	3.10174	0.0291586	aspartyl protease family protein [Arabidopsis lyrata subsp. lyrata]	; C:membrane; C:plant-type cell wall; P:proteolysis; F:aspartic-type endopeptidase activity
Unigene-56670	3.10174	0.0170174	BTB/POZ domain-containing protein At1g63850-like [Vitis vinifera]	C:mitochondrion
Unigene-47844	3.10174	0.040894	conserved hypothetical protein [Ricinus communis]	F:molecular function; P:biological process; C:cellular component
Unigene-2244	3.10174	0.0237202	E3 ubiquitin-protein ligase UPL1-like [Vitis vinifera]	F:acid-amino acid ligase activity; P:cellular protein metabolic process; C:nucleus; C:cytosol; C:mitochondrion
Unigene-8113	3.10174	0.0172139	endoribonuclease [Arabidopsis lyrata subsp. lyrata]	C:endomembrane system; F:endoribonuclease activity; P:regulation of RNA metabolic process
Unigene-27660	3.10174	0.0153979	hypothetical protein SORBIDRAFT 01g009130 [Sorghum bicolor]	P:leaf morphogenesis; F:transcription factor activity; F:sequence-specific DNA binding; F:catalytic activity; C:plastid; P:regulation of transcription, DNA-dependent; C:transcription factor complex; P:regulation of transcription
Unigene-3032	3.10174	0.0150007	hypothetical protein SORBIDRAFT 03g040260 [Sorghum bicolor]	C:membrane; F:acyltransferase activity; P:acyl-carrier-protein biosynthetic process
Unigene-42523	3.10174	0.0336028	nucleotide binding protein, putative [Ricinus communis]	C:endomembrane system; C:cytoplasmic membrane-bounded vesicle; F:nucleotide binding
Unigene-20696	3.10174	0.0336361	polyubiquitin [Ulva linza]	-
Unigene-23838	3.10174	0.0449827	predicted protein [Hordeum vulgare subsp. vulgare]	C:exocyst; P:exocytosis
Unigene-88259	3.10174	0.0444004	predicted protein [Hordeum vulgare subsp. vulgare]	C:exocyst; P:exocytosis; P:vesicle docking during exocytosis; C:cytosol; C:nucleus
Unigene-30318	3.10174	0.0140903	predicted protein [Populus trichocarpa]	P:glycerol metabolic process; F:ATP binding; P:phosphorylation; F:glycerone kinase activity; P:glycerolipid metabolic process
Unigene-54377	3.10174	0.0136482	predicted protein [Populus trichocarpa]	F:protein binding; P:leaf vascular tissue pattern formation; P:protein amino acid phosphorylation; F:protein serine/threonine/tyrosine kinase activity; F:ATP binding; P:regulation of signal transduction; P:auxin mediated signaling pathway; F:protein serine/threonine kinase activity; P:brassinosteroid mediated signaling pathway; P:serine family amino acid metabolic process
Unigene-14575	3.10174	0.0202185	probable beta-D-xylosidase 2 [Vitis vinifera]	P:carbohydrate metabolic process; F:beta-glucosidase activity
Unigene-66628	3.10174	0.0384049	RING-H2 finger protein ATL79-like, partial [Brachypodium distachyon]	F:metal ion binding; F:zinc ion binding
Unigene-30350	3.10174	0.0286282	uncharacterized protein LOC100216577 [Zea mays]	F:myosin heavy chain kinase activity; F:binding; C:membrane coat; P:vesicle-mediated transport; P:intracellular protein transport; F:structural molecule activity; P:serine family amino acid metabolic process; P:phosphorylation; C:myosin complex
Unigene-7073	3.10174	0.0264179	uncharacterized protein LOC100253161 [Vitis vinifera]	C:plasma membrane; P:response to auxin stimulus; C:plastid; P:lateral root morphogenesis
Unigene-26751	3.10174	0.0105885	uncharacterized protein LOC100279731 [Zea mays]	C:nucleus; F:DNA binding; F:zinc ion binding; C:plastid
Unigene-5102	3.10174	0.0182938	uncharacterized protein LOC100816914 [Glycine max]	F:molecular function; P:biological process
Unigene-49487	3.10174	0.0100546	unnamed protein product [Vitis vinifera]	F:molecular function; P:biological process; C:cellular component; C:plastid
Unigene-23828	3.0987	0.00243305	pathogenesis-related protein [Lycoris radiata]	P:defense response to fungus; C:cytoplasmic membrane-bounded vesicle; F:chitin binding; P:defense response to bacterium
Unigene-23207	3.09618	0.00400665	unnamed protein product [Vitis vinifera]	F:transcription regulator activity; C:nucleus; P:oxidation reduction; F:oxidoreductase activity; F:2-alkenal reductase activity
Unigene-26735	3.08359	0.00464389	Os02g0550800 [Oryza sativa Japonica Group]	; C:integral to membrane; F:ammonium transmembrane transporter activity
Unigene-27245	3.08237	0.0109093	alcohol dehydrogenase-like 7-like [Brachypodium distachyon]	F:metal ion binding; P:oxidation reduction; F:binding; F:oxidoreductase activity; P:metabolic process; F:catalytic activity; F:zinc ion binding; F:S-(hydroxymethyl)glutathione dehydrogenase activity
Unigene-262	3.08237	0.0105432	hypothetical protein [Camellia sinensis]	F:molecular function; C:cellular component
Unigene-22180	3.08098	0.00469895	Senescence-associated protein DIN1 [Medicago truncatula]	F:receptor activity; P:signal transduction
Unigene-35822	3.07908	0.00380458	chitinase [Bromus inermis]	F:chitinase activity; P:defense response; F:chitin binding; P:cell wall macromolecule catabolic process; P:chitin catabolic process
Unigene-991	3.07805	0.00274258	asparagine synthase-related protein [Elaeis guineensis]	-
Unigene-3774	3.07527	0.0159269	hypothetical protein SORBIDRAFT 03g038990 [Sorghum bicolor]	F:hydrogen ion transmembrane transporter activity; C:proton-transporting two-sector ATPase complex, proton-transporting domain; C:trans-Golgi network transport vesicle membrane; P:ATP synthesis coupled proton transport; F:ATPase activity; P:ATP hydrolysis coupled proton transport; C:vacuole
Unigene-28085	3.07434	0.00290443	hypothetical protein SORBIDRAFT 01g001170 [Sorghum bicolor]	F:alcohol dehydrogenase (NAD) activity; P:oxidation reduction; F:binding; F:carbonyl reductase (NADPH) activity; P:leukotriene metabolic process; P:prostaglandin metabolic process
Unigene-23132	3.07054	0.00322395	pathogenesis-related protein 4 [Vitis pseudoreticulata]	P:defense response to fungus; F:chitin binding; P:defense response to bacterium
Unigene-3097	3.06739	0.00835071	endoplasmic reticulum metallopeptidase 1-like [Brachypodium distachyon]	C:ribosome; P:protein metabolic process; C:membrane; C:mitochondrion
Unigene-27485	3.06521	0.0102723	predicted protein [Populus trichocarpa]	F:kinase activity; P:metabolic process
Unigene-1616	3.06521	0.0225166	unnamed protein product [Vitis vinifera]	F:undecaprenyldiphospho-muramoylpentapeptide beta-N-acetylglucosaminyltransferase activity; P:UDP-N-acetylgalactosamine biosynthetic process; P:peptidoglycan biosynthetic process; F:carbohydrate binding; P:lipid glycosylation; C:plasma membrane
Unigene-7985	3.06184	0.00885445	flavonoid glucosyl-transferase [Allium cepa]	C:cytoplasmic membrane-bounded vesicle; F:UDP-glycosyltransferase activity; P:metabolic process; F:transferase activity, transferring hexosyl groups
Unigene-5609	3.05992	0.0356481	hypothetical protein OsJ 35510 [Oryza sativa Japonica Group]	C:integral to membrane
Unigene-14305	3.05283	0.0474316	hypothetical protein OsJ 11146 [Oryza sativa Japonica Group]	C:plastid
Unigene-2279	3.05283	0.00381509	probable alpha,alpha-trehalose-phosphate synthase [UDP-forming] 7-like [Vitis vinifera]	F:alpha,alpha-trehalose-phosphate synthase (UDP-forming) activity; F:trehalose-phosphatase activity; P:trehalose biosynthetic process; P:starch metabolic process; P:sucrose metabolic process
Unigene-119675	3.05283	0.0325109	uncharacterized protein LOC100266795 isoform 2 [Vitis vinifera]	C:mitochondrion
Unigene-72265	3.05283	0.0432811	uncharacterized protein LOC100837362 [Brachypodium distachyon]	C:plasma membrane
Unigene-932	3.04927	0.00435629	unknown [Picea sitchensis]	-
Unigene-2789	3.0483	0.0193338	KOM, putative [Ricinus communis]	C:integral to membrane; C:Golgi apparatus; F:serine-type endopeptidase activity
Unigene-26058	3.0454	0.00447186	unnamed protein product [Vitis vinifera]	F:transcription regulator activity; C:nucleus; F:DNA binding
Unigene-77842	3.04284	0.0261302	aspartic proteinase nepenthesin-2-like [Brachypodium distachyon]	C:cytoplasmic membrane-bounded vesicle; P:proteolysis; F:aspartic-type endopeptidase activity
Unigene-23442	3.04284	0.0493159	CBS domain-containing protein CBSX5 [Vitis vinifera]	P:metabolic process; F:catalytic activity; C:plastid
Unigene-6514	3.04284	0.0466089	hypothetical protein VITISV 039539 [Vitis vinifera]	F:RNA binding; F:nucleic acid binding; F:phosphorylase activity; P:carbohydrate metabolic process; F:zinc ion binding
Unigene-15426	3.04284	0.0193817	probable disease resistance protein At5g63020-like [Vitis vinifera]	P:defense response; P:apoptosis; F:ATP binding; F:nucleotide binding; F:nucleoside-triphosphatase activity; F:metal ion binding; F:nucleic acid binding; F:zinc ion binding
Unigene-50553	3.04284	0.0495647	pyruvate kinase, cytosolic isozyme-like [Brachypodium distachyon]	F:pyruvate kinase activity; P:phosphorylation; F:potassium ion binding; F:magnesium ion binding; P:glycolysis; P:gluconeogenesis; P:purine base metabolic process; P:carbon utilization
Unigene-59124	3.03615	0.0260794	1-aminocyclopropane-1-carboxylate oxidase homolog 4-like [Brachypodium distachyon]	F:2-oxoglutarate-dependent dioxygenase activity; C:plastid
Unigene-117939	3.03615	0.0238448	hypothetical protein SORBIDRAFT 01g048350 [Sorghum bicolor]	F:calcium ion binding
Unigene-13163	3.03615	0.0206702	protein MOR1-like [Brachypodium distachyon]	F:microtubule binding; C:microtubule; P:microtubule cytoskeleton organization; C:preprophase band; C:spindle; P:intracellular protein transport; C:cortical microtubule cytoskeleton; P:cell plate formation involved in plant-type cell wall biogenesis; C:phragmoplast; C:tubulin complex
Unigene-37297	3.03135	0.0104936	hypothetical protein VITISV 000226 [Vitis vinifera]	F:metal ion binding; F:nucleic acid binding; F:zinc ion binding; F:transferase activity; F:hydrolase activity; F:DNA binding; F:RNA-directed DNA polymerase activity; P:DNA integration; F:nucleotidyltransferase activity; F:aspartic-type endopeptidase activity; F:peptidase activity; F:endonuclease activity; F:nuclease activity; F:diacylglycerol O-acyltransferase activity; C:mitochondrion
Unigene-27354	3.02986	0.00413749	type III polyketide synthase 3 [Musa acuminata AAA Group]	F:acyltransferase activity; F:naringenin-chalcone synthase activity; P:flavonoid biosynthetic process; P:acyl-carrier-protein biosynthetic process
Unigene-26949	3.02774	0.0252427	DEAD-box ATP-dependent RNA helicase 24 [Vitis vinifera]	F:helicase activity; F:nucleotide binding
Unigene-3313	3.02774	0.0102617	elongation factor Tu, chloroplastic-like [Vitis vinifera]	F:nucleotidyltransferase activity; F:translation elongation factor activity; C:nucleoid; C:nucleolus; C:chloroplast envelope; P:GTP catabolic process; F:protein binding; C:chloroplast thylakoid membrane; C:chloroplast stroma; F:GTPase activity; F:GTP binding; C:apoplast; C:ribosome; P:regulation of translational elongation
Unigene-11786	3.02774	0.0292804	knotted-like homebox protein [Elaeis guineensis]	F:transcription factor activity; F:transcription regulator activity; F:sequence-specific DNA binding; P:regulation of transcription, DNA-dependent; C:transcription factor complex; P:regulation of transcription
Unigene-12586	3.02082	0.01831	hypothetical protein SORBIDRAFT 04g031270 [Sorghum bicolor]	P:vesicle-mediated transport; P:intracellular protein transport; C:clathrin adaptor complex; C:clathrin coat of coated pit
Unigene-3088	3.01685	0.028303	acyl-ACP thioesterase FatB3 [Cocos nucifera]	F:acyl-[acyl-carrier-protein] hydrolase activity; C:fatty acid synthase complex; P:fatty acid biosynthetic process; P:acyl-carrier-protein biosynthetic process
Unigene-6992	3.01685	0.0144391	synaptonemal complex protein, putative [Ricinus communis]	F:zinc ion binding; F:protein binding
Unigene-573	3.01427	0.00932828	hypothetical protein OsI 04194 [Oryza sativa Indica Group]	-
Unigene-2257	3.01427	0.011566	hypothetical protein SORBIDRAFT 01g042290 [Sorghum bicolor]	-
Unigene-26067	3.01113	0.00798804	ABC transporter F family member 3 [Vitis vinifera]	P:response to cadmium ion
Unigene-4652	3.01113	0.0083131	CBL-interacting protein kinase 7-like [Brachypodium distachyon]	F:transferase activity; F:protein serine/threonine kinase activity; P:phosphorylation; F:protein kinase activity; P:protein amino acid phosphorylation; F:nucleotide binding; F:ATP binding; F:kinase activity; P:signal transduction; C:mitochondrion
Unigene-27269	3.00964	0.00320161	BURP domain-containing protein [Bruguiera gymnorhiza]	-
Unigene-4052	3.00444	0.00525907	C2-BTB1+-+Bric-a-Brac+Tramtrack+Broad+Complex+BTB+domain+with+C2+subfamily [Oryza punctata]	F:protein binding; C:intracellular
Unigene-6282	3.0022	0.0344285	hypothetical protein SORBIDRAFT 06g024410 [Sorghum bicolor]	-
Unigene-41893	3.0022	0.0206014	predicted protein [Hordeum vulgare subsp. vulgare]	F:zinc ion binding; C:intracellular
Unigene-96095	3.0022	0.0114703	predicted protein [Populus trichocarpa]	F:anthocyanidin 3-O-glucosyltransferase activity; P:flavonoid biosynthetic process
Unigene-6472	3.0022	0.0459922	pyridoxal kinase [Zea mays]	P:trichoblast differentiation; F:pyridoxal kinase activity; P:hyperosmotic salinity response; P:pyridoxal 5'-phosphate salvage; P:phosphorylation; C:chloroplast
Unigene-1273	3.0022	0.0078655	S-acyltransferase TIP1 [Vitis vinifera]	F:S-acyltransferase activity; F:acyl binding; P:cell tip growth; C:membrane; F:zinc ion binding; C:plastid; P:oxidation reduction; F:2-alkenal reductase activity; P:acyl-carrier-protein biosynthetic process
Unigene-11914	3.0022	0.0411759	sugar carrier protein C-like [Brachypodium distachyon]	C:integral to membrane; F:sugar:hydrogen symporter activity; P:transmembrane transport; P:carbohydrate transport
Unigene-27746	3.0022	0.0173062	uncharacterized protein LOC100844962 [Brachypodium distachyon]	P:intracellular protein transport; C:intracellular
Unigene-254	3.0022	0.0405769	unnamed protein product [Vitis vinifera]	-
Unigene-25445	3.0022	0.00824484	unnamed protein product [Vitis vinifera]	F:laccase activity; C:endomembrane system; F:copper ion binding; F:L-ascorbate oxidase activity; C:apoplast; P:lignin catabolic process; P:oxidation reduction; P:electron transport; P:L-ascorbic acid metabolic process
Unigene-1972	2.99864	0.00894791	predicted protein [Populus trichocarpa]	C:cytoplasmic membrane-bounded vesicle; F:protein kinase activity; P:cellular process; F:nucleotide binding
Unigene-27739	2.99838	0.00434765	7-alpha-hydroxysteroid dehydrogenase [Vitis vinifera]	C:peroxisome; F:oxidoreductase activity; F:binding; P:oxidation reduction
Unigene-24112	2.99662	0.00642747	unknown [Astragalus membranaceus]	-
Unigene-1923	2.99613	0.0130831	conserved hypothetical protein [Ricinus communis]	F:GTP binding; C:monolayer-surrounded lipid storage body; P:triglyceride catabolic process; F:triglyceride lipase activity
Unigene-4632	2.9928	0.0194353	predicted protein [Hordeum vulgare subsp. vulgare]	C:cell wall
Unigene-4550	2.98978	0.00461334	caffeic acid 3-O-methyltransferase-like [Glycine max]	F:caffeate O-methyltransferase activity; F:protein dimerization activity; P:methylation; F:catechol O-methyltransferase activity; P:coumarin biosynthetic process; P:lignin biosynthetic process; P:stilbene biosynthetic process; P:tyrosine metabolic process
Unigene-95345	2.98926	0.0219496	26S protease regulatory subunit 7-like [Brachypodium distachyon]	C:cytoplasm; F:peptidase activity; C:proteasome regulatory particle, base subcomplex; C:plasma membrane; P:ubiquitin-dependent protein catabolic process; F:ATP binding; F:microtubule-severing ATPase activity; C:nucleus
Unigene-7505	2.98926	0.0287512	cysteine desulfurylase, putative [Ricinus communis]	F:pyridoxal phosphate binding; F:isopenicillin-N epimerase activity; C:chloroplast; P:penicillin biosynthetic process
Unigene-26984	2.98926	0.011962	DNA binding protein, putative [Ricinus communis]	F:DNA binding
Unigene-27730	2.98926	0.0125582	LOW QUALITY PROTEIN: callose synthase 12-like [Vitis vinifera]	P:1,3-beta-glucan biosynthetic process; P:defense response to bacterium; C:1,3-beta-glucan synthase complex; P:leaf morphogenesis; P:reproduction; P:defense response signaling pathway, resistance gene-dependent; C:cytoplasmic membrane-bounded vesicle; P:callose deposition in cell wall during defense response; F:1,3-beta-glucan synthase activity; P:pollen development; P:salicylic acid mediated sig…
Unigene-21559	2.98926	0.0333056	unnamed protein product [Vitis vinifera]	F:molecular function; P:biological process
Unigene-13192	2.98626	0.0267261	myb-related protein 308 [Vitis vinifera]	C:nucleus; F:DNA binding
Unigene-19858	2.98368	0.00763377	RING-H2 finger protein ATL72-like [Vitis vinifera]	F:zinc ion binding
Unigene-2793	2.98144	0.0207073	Methylosome subunit pICln, putative [Ricinus communis]	P:cell volume homeostasis; P:chloride transport
Unigene-20563	2.98144	0.00844867	ubiquitin-activating enzyme E1 1 [Vitis vinifera]	F:ligase activity; F:small protein activating enzyme activity; P:protein modification process; F:ATP binding; C:mitochondrion
Unigene-2939	2.97775	0.0115768	U-box domain-containing protein 4-like [Brachypodium distachyon]	F:binding; C:plastid; F:ligase activity
Unigene-19547	2.97245	0.031981	40S ribosomal protein S4 [Elaeis guineensis]	C:ribosome; F:structural constituent of ribosome; P:translation; F:rRNA binding; P:ribosome biogenesis
Unigene-4913	2.97245	0.0123292	hypothetical protein SORBIDRAFT 01g007370 [Sorghum bicolor]	P:threonine biosynthetic process; F:NAD or NADH binding; F:aspartate-semialdehyde dehydrogenase activity; F:NADP or NADPH binding; F:protein dimerization activity; P:methionine biosynthetic process; C:chloroplast stroma; C:mitochondrion; P:oxidation reduction; P:glycine metabolic process; P:L-serine metabolic process; P:lysine biosynthetic process
Unigene-20417	2.97245	0.032697	ubiquitin-protein ligase, putative [Ricinus communis]	F:ubiquitin-protein ligase activity; C:nucleus; P:lateral root development; F:protein binding; P:protein ubiquitination
Unigene-9000	2.97245	0.033115	uncharacterized protein LOC100854676 [Vitis vinifera]	F:calcium ion binding
Unigene-51334	2.96423	0.0161542	unnamed protein product [Vitis vinifera]	P:cellulose biosynthetic process; P:defense response to bacterium; F:maltase activity; P:unidimensional cell growth; C:chloroplast; P:response to cadmium ion; F:carbohydrate binding; C:endoplasmic reticulum
Unigene-22604	2.96114	0.00745272	probable mannitol dehydrogenase [Vitis vinifera]	P:plant-type hypersensitive response; F:cinnamyl-alcohol dehydrogenase activity; P:response to bacterium; P:lignin biosynthetic process; F:zinc ion binding; P:oxidation reduction; F:mannitol dehydrogenase activity; P:coumarin biosynthetic process; P:stilbene biosynthetic process
Unigene-27496	2.94973	0.0214259	AF417576 1growth-on protein GRO10 [Euphorbia esula]	C:cytoplasmic membrane-bounded vesicle; C:integral to membrane; F:aspartic-type endopeptidase activity
Unigene-28224	2.94973	0.015748	cullin-4 [Vitis vinifera]	F:ubiquitin protein ligase binding; C:cullin-RING ubiquitin ligase complex; P:ubiquitin-dependent protein catabolic process; C:plastid
Unigene-4935	2.94973	0.0139156	glutamate receptor 3 plant, putative [Ricinus communis]	F:G-protein coupled receptor activity; P:transmembrane transport; F:extracellular-glutamate-gated ion channel activity; P:ion transport; F:ionotropic glutamate receptor activity; C:integral to membrane; F:GABA-B receptor activity; C:outer membrane-bounded periplasmic space; P:synaptic transmission; P:metabotropic glutamate receptor signaling pathway
Unigene-25165	2.94973	0.039456	glycosyltransferase [Saccharum officinarum]	F:xylosyltransferase activity; C:Golgi apparatus; P:glucuronoxylan biosynthetic process
Unigene-15526	2.94973	0.0244003	G-type lectin S-receptor-like serine/threonine-protein kinase RLK1 [Vitis vinifera]	F:binding; C:cytoplasmic membrane-bounded vesicle; F:protein kinase activity
Unigene-18816	2.94973	0.0123556	hypothetical protein SORBIDRAFT 03g010440 [Sorghum bicolor]	C:intracellular part
Unigene-98221	2.94973	0.0440154	hypothetical protein SORBIDRAFT 05g018520 [Sorghum bicolor]	C:membrane
Unigene-3740	2.94973	0.0202667	JMS09K11.4 [Jatropha curcas]	F:metal ion binding; P:ethylene biosynthetic process; P:ripening; F:L-ascorbic acid binding; F:1-aminocyclopropane-1-carboxylate oxidase activity; P:oxidation reduction
Unigene-8998	2.94973	0.0305796	predicted protein [Populus trichocarpa]	F:asparagine-tRNA ligase activity; P:asparaginyl-tRNA aminoacylation; F:nucleic acid binding; C:mitochondrion; P:aspartyl-tRNA aminoacylation; P:ovule development; F:ATP binding; F:aspartate-tRNA ligase activity; C:chloroplast; P:alanine metabolic process; P:aspartate metabolic process
Unigene-27914	2.94973	0.0157126	predicted protein [Populus trichocarpa]	C:membrane; C:mitochondrion; F:zinc ion binding
Unigene-12190	2.94973	0.043021	uncharacterized protein LOC100277474 [Zea mays]	F:metal ion binding
Unigene-11090	2.94973	0.0477841	unnamed protein product [Vitis vinifera]	F:copper ion binding; F:copper-exporting ATPase activity; C:integral to membrane; P:ATP biosynthetic process; F:ATP binding; P:copper ion export
Unigene-8481	2.94973	0.0152392	vacuolar protein sorting-associated protein 36-like [Vitis vinifera]	C:ESCRT II complex; P:vesicle-mediated transport; F:transporter activity
Unigene-27115	2.94515	0.00715002	unnamed protein product [Vitis vinifera]	C:cytoplasmic membrane-bounded vesicle; F:nucleic acid binding
Unigene-24063	2.94145	0.00443902	myo-inositol-1-phosphate synthase [Ricinus communis]	C:cytoplasm; F:binding; P:phospholipid biosynthetic process; F:inositol-3-phosphate synthase activity; P:inositol biosynthetic process; P:streptomycin biosynthetic process
Unigene-17372	2.93851	0.00572488	chitinase [Musa AB Group]	C:vacuolar membrane; P:jasmonic acid and ethylene-dependent systemic resistance, ethylene mediated signaling pathway; F:chitinase activity; P:response to cadmium ion; P:defense response to fungus; P:chitin catabolic process; P:cell wall macromolecule catabolic process
Unigene-23049	2.93509	0.0222603	probable xyloglucan endotransglucosylase/hydrolase protein 32-like [Glycine max]	F:hydrolase activity, hydrolyzing O-glycosyl compounds; F:xyloglucan:xyloglucosyl transferase activity; C:endomembrane system; C:cytoplasmic membrane-bounded vesicle; C:cell wall; P:cellular glucan metabolic process; C:apoplast
Unigene-4902	2.93361	0.0119634	uncharacterized protein LOC100808340 [Glycine max]	C:cytosol; C:nucleus; C:plasma membrane
Unigene-23804	2.9333	0.00415999	lectin-like protein [Zea mays]	F:carbohydrate binding; P:response to insect; F:proteoglycan binding; C:cellular component; F:transmembrane receptor activity; P:signal transduction; P:innate immune response; C:intrinsic to membrane
Unigene-27257	2.93181	0.0275975	LOC100282067 precursor [Zea mays]	F:endonuclease activity; P:DNA catabolic process; F:nucleic acid binding; C:cytoplasmic membrane-bounded vesicle
Unigene-67660	2.93181	0.0257722	phosphoenolpyruvate carboxylase [Arabidopsis lyrata subsp. lyrata]	P:oxaloacetate metabolic process; C:plasma membrane; F:magnesium ion binding; C:chloroplast; C:cytosol; C:apoplast; P:photosynthesis; F:phosphoenolpyruvate carboxylase activity; P:gluconeogenesis; P:reductive tricarboxylic acid cycle
Unigene-19865	2.93181	0.00661846	splicing factor 3B subunit 3-like [Vitis vinifera]	F:nucleic acid binding; C:nucleus; C:chloroplast
Unigene-21431	2.93122	0.00588117	glyceraldehyde-3-phosphate dehydrogenase [Musa acuminata]	C:cytoplasm; F:NAD or NADH binding; P:glycolysis; F:glyceraldehyde-3-phosphate dehydrogenase (phosphorylating) activity; P:oxidation reduction; P:gluconeogenesis
Unigene-18360	2.92771	0.0045581	Plasma membrane ATPase 4 [Musa balbisiana]	F:hydrogen-exporting ATPase activity, phosphorylative mechanism; C:integral to membrane; P:ATP catabolic process; P:ATP biosynthetic process; F:ATP binding; P:oxidative phosphorylation; P:proton transport
Unigene-28888	2.92665	0.0458699	mitogen activated protein kinase [Cocos nucifera]	P:root development; C:trans-Golgi network; F:protein binding; P:response to hydrogen peroxide; P:induced systemic resistance, jasmonic acid mediated signaling pathway; P:camalexin biosynthetic process; P:response to salt stress; P:conjugation; ; C:phragmoplast; P:cell division; P:protein amino acid phosphorylation; P:mitosis; F:MAP kinase activity; P:response to cold; P:response to abscisic acid …
Unigene-1714	2.92665	0.0350158	Os02g0101100 [Oryza sativa Japonica Group]	C:mitochondrion; F:translation initiation factor activity; C:ribosome; P:regulation of translational initiation
Unigene-16589	2.92665	0.0427096	uncharacterized membrane protein YMR155W-like [Glycine max]	C:mitochondrion; C:membrane
Unigene-21060	2.92448	0.00432889	transcription factor MYC2-like [Vitis vinifera]	; P:jasmonic acid mediated signaling pathway; P:response to desiccation; P:response to wounding; P:positive regulation of flavonoid biosynthetic process; F:DNA binding; P:response to chitin; P:response to abscisic acid stimulus; F:protein binding; P:regulation of transcription from RNA polymerase II promoter in response to oxidative stress; P:positive regulation of transcription, DNA-dependent; C…
Unigene-668	2.91731	0.01196	aluminum-induced protein [Elaeis guineensis]	P:response to auxin stimulus; C:plasma membrane; P:response to aluminum ion
Unigene-14238	2.91731	0.0153995	GATA transcription factor, putative [Ricinus communis]	P:circadian rhythm; F:transcription factor activity; F:sequence-specific DNA binding; F:zinc ion binding; P:regulation of transcription, DNA-dependent; C:transcription factor complex; P:regulation of transcription
Unigene-5652	2.91731	0.0307122	hypothetical protein OsI 15883 [Oryza sativa Indica Group]	P:pollen tube growth; P:pollen germination; F:molecular function; C:cytosol; C:plasma membrane
Unigene-70271	2.91731	0.0225554	hypothetical protein SORBIDRAFT 06g032750 [Sorghum bicolor]	F:o-succinylbenzoate-CoA ligase activity; P:ubiquinone biosynthetic process
Unigene-23633	2.91446	0.0122349	pyruvate,orthophosphate dikinase [Flaveria brownii]	C:cytosol; F:pyruvate, phosphate dikinase activity; P:lipid biosynthetic process; P:response to light stimulus; F:metal ion binding; F:ligase activity; F:ATP binding; P:starch biosynthetic process; P:phosphorylation; F:kinase activity; C:chloroplast stroma; P:photosynthesis; C:nucleus; P:pyruvate metabolic process; P:carbon utilization
Unigene-14640	2.91021	0.00775814	methionine synthase protein [Miscanthus sinensis]	P:methionine biosynthetic process; P:methylation; F:zinc ion binding; F:5-methyltetrahydropteroyltriglutamate-homocysteine S-methyltransferase activity
Unigene-65834	2.90909	0.0280269	CTP synthase [Vitis vinifera]	P:glutamine metabolic process; F:CTP synthase activity; F:transferase activity; P:pyrimidine nucleotide biosynthetic process; P:pyrimidine base metabolic process
Unigene-9202	2.90909	0.0350565	E3 ubiquitin-protein ligase At4g11680-like isoform 1 [Vitis vinifera]	F:metal ion binding; F:zinc ion binding; C:chloroplast; P:protein ubiquitination; F:ubiquitin-protein ligase activity
Unigene-121019	2.90909	0.0343907	predicted protein [Physcomitrella patens subsp. patens]	F:carbamoyl-phosphate synthase (glutamine-hydrolyzing) activity; P:arginine biosynthetic process; F:carbamoyl-phosphate synthase (ammonia) activity; F:ATP binding; C:chloroplast stroma; P:cellular response to phosphate starvation; C:membrane; C:carbamoyl-phosphate synthase complex; P:pyrimidine base metabolic process; P:glutamate metabolic process; P:proline metabolic process
Unigene-5511	2.90909	0.0324164	WD repeat domain phosphoinositide-interacting protein 3 [Vitis vinifera]	P:response to starvation; P:leaf senescence; P:autophagy
Unigene-20215	2.90709	0.00531236	hypothetical protein VITISV 034615 [Vitis vinifera]	P:protein amino acid autophosphorylation; F:protein serine/threonine kinase activity; C:cellular component; C:mitochondrion
Unigene-23279	2.90267	0.00734448	hypothetical protein OsI 31728 [Oryza sativa Indica Group]	F:phosphonate transmembrane-transporting ATPase activity; P:ATP catabolic process; F:ATP binding; C:membrane; P:phosphonate transport; P:organophosphate ester transport
Unigene-55014	2.9018	0.0134078	unnamed protein product [Vitis vinifera]	; C:cytosol; F:copper ion binding; P:ethylene biosynthetic process; P:cellular response to iron ion; C:mitochondrion; P:response to salt stress; F:1-aminocyclopropane-1-carboxylate oxidase activity; P:cellular response to fatty acid; C:plastid; ; F:4 iron, 4 sulfur cluster binding; P:cellular response to potassium ion starvation; F:mRNA 5'-UTR binding; F:aconitate hydratase activity; P:isocitrate…
Unigene-18829	2.8982	0.00814172	flavonoid glucosyltransferase [Crocus sativus]	C:cytoplasmic part; C:intracellular membrane-bounded organelle; F:transferase activity
Unigene-16483	2.89719	0.00445342	flavonoid 3-monooxygenase [Zea mays]	F:heme binding; F:monooxygenase activity; P:oxidation reduction; F:electron carrier activity; P:electron transport
Unigene-5639	2.89529	0.0418876	predicted protein [Populus trichocarpa]	F:FAD binding; C:chloroplast envelope; F:disulfide oxidoreductase activity; P:hydrogen peroxide catabolic process; C:peroxisomal membrane; F:monodehydroascorbate reductase (NADH) activity; P:electron transport chain; P:electron transport; P:L-ascorbic acid metabolic process
Unigene-25293	2.89529	0.0267846	WRKY transcription factor, putative [Ricinus communis]	F:transcription factor activity; F:sequence-specific DNA binding; F:calmodulin binding; P:regulation of transcription, DNA-dependent; C:transcription factor complex; P:regulation of transcription
Unigene-1323	2.89302	0.00456707	cysteine proteinase [Elaeis guineensis]	C:cytoplasmic membrane-bounded vesicle; P:proteolysis; F:phospholipase A2 activity; F:cysteine-type endopeptidase activity; P:phospholipid catabolic process
Unigene-21934	2.89212	0.00447389	Os02g0187800 [Oryza sativa Japonica Group]	P:lignin biosynthetic process; F:cinnamyl-alcohol dehydrogenase activity; P:oxidation reduction; F:zinc ion binding; P:coumarin biosynthetic process; P:stilbene biosynthetic process
Unigene-21893	2.88943	0.00804437	hypothetical protein ARALYDRAFT 488483 [Arabidopsis lyrata subsp. lyrata]	F:molecular function; P:biological process
Unigene-14516	2.88787	0.00727003	hypothetical protein OsJ 03218 [Oryza sativa Japonica Group]	F:glycine dehydrogenase (decarboxylating) activity; F:pyridoxal phosphate binding; C:mitochondrion; P:oxidation reduction; P:glycine decarboxylation via glycine cleavage system; P:L-serine metabolic process; P:threonine metabolic process
Unigene-21151	2.88761	0.00670744	predicted protein [Hordeum vulgare subsp. vulgare]	-
Unigene-27399	2.88672	0.0101151	uncharacterized protein LOC100845478 [Brachypodium distachyon]	P:phosphatidylinositol metabolic process; F:inositol or phosphatidylinositol phosphatase activity; P:response to high light intensity; P:response to cold; P:response to osmotic stress; P:phosphoinositide-mediated signaling
Unigene-97379	2.88415	0.00795233	elongation factor 1-alpha-like isoform 1 [Brachypodium distachyon]	F:translation elongation factor activity; C:ribosome; P:regulation of translational elongation
Unigene-7929	2.88415	0.0225166	L-type lectin-domain containing receptor kinase S.4-like [Glycine max]	P:phosphorylation; F:protein serine/threonine kinase activity; F:nucleotide binding; P:serine family amino acid metabolic process
Unigene-14721	2.87935	0.0457952	elongation factor [Ziziphus jujuba]	F:translation elongation factor activity; P:GTP catabolic process; F:GTPase activity; F:GTP binding; C:ribosome; P:regulation of translational elongation
Unigene-9264	2.87935	0.0429076	hypothetical protein SORBIDRAFT 02g025320 [Sorghum bicolor]	F:receptor activity; C:cytoplasmic membrane-bounded vesicle; C:membrane; F:ion channel activity; P:signal transduction; P:ion transport
Unigene-1610	2.87935	0.0441885	hypothetical protein SORBIDRAFT 04g037940 [Sorghum bicolor]	P:metabolic process; F:oxidoreductase activity
Unigene-4168	2.87742	0.0116261	LOW QUALITY PROTEIN: cytochrome P450 76C4-like [Vitis vinifera]	F:heme binding; F:electron carrier activity; F:aromatase activity; P:oxidation reduction; P:electron transport
Unigene-27366	2.87667	0.016355	monoxygenase, putative [Ricinus communis]	C:endoplasmic reticulum; P:metabolic process; P:response to bacterium; F:oxidoreductase activity
Unigene-22539	2.87497	0.00793885	auxin efflux carrier protein [Medicago truncatula]	P:transmembrane transport; C:lateral plasma membrane; P:root hair elongation; P:longitudinal axis specification; C:integral to membrane; P:response to light stimulus; P:auxin polar transport; C:cell surface; F:auxin efflux transmembrane transporter activity; C:vesicle membrane; F:auxin:hydrogen symporter activity; P:root hair initiation; P:gravitropism; P:regulation of root meristem growth; P:aux…
Unigene-27246	2.87379	0.0100219	ethylene receptor homolog2 precursor [Zea mays]	F:protein histidine kinase activity; P:two-component signal transduction system (phosphorelay); F:binding; C:intracellular membrane-bounded organelle; P:primary metabolic process; F:signal transducer activity; P:cellular macromolecule metabolic process; C:cytoplasmic part; C:membrane; C:protein histidine kinase complex; P:phosphorylation
Unigene-23037	2.87373	0.00502421	Os06g0711800 [Oryza sativa Japonica Group]	C:plastid
Unigene-50763	2.87173	0.0201004	hypothetical protein OsI 16783 [Oryza sativa Indica Group]	C:vacuole; F:sucrose alpha-glucosidase activity; P:starch metabolic process; P:sucrose metabolic process; C:alpha-glucosidase II complex
Unigene-24123	2.86871	0.00674697	DUF246 domain-containing protein At1g04910-like [Vitis vinifera]	C:mitochondrion
Unigene-28452	2.86727	0.0187401	auxin efflux facilitator SlPIN4 [Solanum lycopersicum]	P:transmembrane transport; C:integral to membrane
Unigene-9681	2.86727	0.0292384	hypothetical protein OsI 27618 [Oryza sativa Indica Group]	F:DNA binding
Unigene-3754	2.86727	0.0176631	predicted protein [Hordeum vulgare subsp. vulgare]	F:xenobiotic-transporting ATPase activity; C:integral to membrane; C:plastid; P:ATP catabolic process; F:ATP binding; P:drug transmembrane transport
Unigene-55435	2.86727	0.0439838	predicted protein [Populus trichocarpa]	F:phosphoinositide binding; P:signal transduction; P:steroid metabolic process; C:plastid; F:oxysterol binding
Unigene-26032	2.86727	0.00955768	uncharacterized abhydrolase domain-containing protein DDB G0269086-like [Glycine max]	F:catalytic activity
Unigene-18421	2.86323	0.0129712	hypothetical protein OsI 09218 [Oryza sativa Indica Group]	P:protein amino acid phosphorylation; F:ATP binding; F:protein serine/threonine kinase activity; C:mitochondrion; P:serine family amino acid metabolic process
Unigene-27901	2.86227	0.00908541	uncharacterized protein LOC100782780 [Glycine max]	F:metal ion binding; F:zinc ion binding; C:intracellular
Unigene-10467	2.8616	0.00568316	DELLA domain GRAS family transcription factor GAI/RGA1 [Populus trichocarpa]	P:transcription, DNA-dependent; P:regulation of cellular process; C:plastid
Unigene-24100	2.86073	0.0197896	predicted protein [Populus trichocarpa]	-
Unigene-6521	2.86073	0.0169619	uncharacterized protein LOC100787073 precursor [Glycine max]	P:response to oxidative stress; C:cytoplasmic membrane-bounded vesicle; F:heme binding; F:peroxidase activity; P:oxidation reduction; P:peroxidase reaction
Unigene-3375	2.86073	0.011378	uncharacterized protein LOC100835827 [Brachypodium distachyon]	P:auxin mediated signaling pathway; C:plastid; C:mitochondrion; F:calmodulin binding
Unigene-5975	2.85924	0.00602077	profilin-1 [Jatropha curcas]	P:actin cytoskeleton organization; C:cytoplasm; F:actin binding; C:actin cytoskeleton
Unigene-24377	2.85904	0.0101949	hypothetical protein SORBIDRAFT 04g037410 [Sorghum bicolor]	F:RNA binding; F:binding
Unigene-20935	2.85781	0.0143464	E3 ubiquitin-protein ligase RING1-like [Vitis vinifera]	F:hydrolase activity; C:mitochondrion
Unigene-8943	2.85781	0.0345741	hypothetical protein SORBIDRAFT 05g005970 [Sorghum bicolor]	P:lipid metabolic process; F:hydrolase activity; F:triglyceride lipase activity; F:transferase activity; P:phosphoenolpyruvate-dependent sugar phosphotransferase system; F:sugar:hydrogen symporter activity; F:phosphoenolpyruvate-protein phosphotransferase activity; P:phosphorylation; C:cytoplasm; F:kinase activity; F:catalytic activity; F:metal ion binding; F:transferase activity, transferring ph…
Unigene-6842	2.85781	0.0347779	unnamed protein product [Vitis vinifera]	P:protein ubiquitination; F:ubiquitin-protein ligase activity; C:nucleus; F:transmembrane receptor protein serine/threonine kinase binding; C:cytosol; C:ubiquitin ligase complex
Unigene-7887	2.8551	0.0192814	hypothetical protein OsI 10510 [Oryza sativa Indica Group]	F:transcription regulator activity; C:nucleus
Unigene-26953	2.8551	0.0157565	Respiratory burst oxidase-like protein [Medicago truncatula]	C:membrane; F:metal ion binding; F:oxidoreductase activity, acting on NADH or NADPH, with oxygen as acceptor
Unigene-21523	2.85381	0.00744113	acetyl-coenzyme A synthetase, cytoplasmic [Brachypodium distachyon]	F:acetate-CoA ligase activity; C:plastid; F:AMP binding; P:gluconeogenesis; P:glycolysis; P:reductive tricarboxylic acid cycle
Unigene-5798	2.8502	0.014115	3-ketodihydrosphingosine reductase-like [Glycine max]	C:endomembrane system; F:3-dehydrosphinganine reductase activity; F:protein kinase activity; P:protein amino acid phosphorylation; F:ATP binding; P:oxidation reduction; P:glycosphingolipid metabolic process
Unigene-16797	2.8502	0.0188285	aspartic proteinase nepenthesin-2 precursor [Zea mays]	C:cytoplasmic membrane-bounded vesicle; P:proteolysis; F:aspartic-type endopeptidase activity
Unigene-71569	2.84692	0.0134093	Hop-interacting protein THI007 [Solanum lycopersicum]	F:binding; C:plastid
Unigene-1590	2.8459	0.0208545	DELLA protein GAI1, putative [Ricinus communis]	P:regulation of transcription, DNA-dependent
Unigene-2860	2.8459	0.01645	thiamin pyrophosphokinase 1 isoform 1 [Vitis vinifera]	F:ATP binding; P:thiamin metabolic process; F:thiamin diphosphokinase activity; P:thiamin diphosphate biosynthetic process; F:kinase activity; P:phosphorylation; F:transferase activity; F:ion channel activity; F:calcium-activated potassium channel activity; F:outward rectifier potassium channel activity; C:vacuolar membrane; P:protein homooligomerization; P:regulation of seed germination; C:cytos…
Unigene-17766	2.8451	0.0112887	NPR1-like protein [Musa ABB Group]	C:plastid
Unigene-2291	2.84394	0.0224432	AUX-1-like protein [Vitis vinifera]	P:auxin influx; P:positive gravitropism; F:auxin influx transmembrane transporter activity; C:integral to membrane; P:auxin polar transport; F:amino acid transmembrane transporter activity; C:cell surface; C:endosome; F:auxin binding; P:lateral root formation; P:response to auxin stimulus; P:root cap development; P:root hair cell differentiation; P:response to ethylene stimulus; P:establishment o…
Unigene-20092	2.84255	0.00725889	unknown [Picea sitchensis]	C:cytoplasm; F:iron ion binding; P:inositol catabolic process; P:syncytium formation; F:inositol oxygenase activity; P:oxidation reduction
Unigene-20284	2.84092	0.0050167	hypothetical protein VITISV 006012 [Vitis vinifera]	P:oxidation reduction; F:catechol oxidase activity; F:oxidoreductase activity; P:metabolic process; F:metal ion binding; F:oxygen transporter activity; P:transport; C:thylakoid; C:chloroplast thylakoid lumen; P:oxygen transport; C:chloroplast; C:plastid
Unigene-26809	2.8387	0.0253602	chloroplast 1-deoxy-D-xylulose-5-phosphate synthase [Elaeis guineensis]	P:thiamin biosynthetic process; F:oxidoreductase activity, acting on the aldehyde or oxo group of donors, disulfide as acceptor; F:1-deoxy-D-xylulose-5-phosphate synthase activity; P:terpenoid biosynthetic process; C:chloroplast; P:steroid biosynthetic process
Unigene-28453	2.8387	0.0229091	RNA binding protein, putative [Ricinus communis]	F:nucleic acid binding; F:nucleotide binding; F:RNA binding
Unigene-13339	2.8387	0.0294401	uncharacterized protein LOC100383704 [Zea mays]	C:membrane
Unigene-2167	2.8387	0.0223353	unnamed protein product [Vitis vinifera]	P:lipid transport
Unigene-4425	2.8387	0.0476354	WD repeat-containing protein 48 homolog isoform 2 [Vitis vinifera]	F:myosin heavy chain kinase activity; C:CUL4 RING ubiquitin ligase complex; P:lateral root formation; F:nucleotide binding; P:serine family amino acid metabolic process; P:phosphorylation; C:myosin complex
Unigene-27498	2.83664	0.00839966	F-box/kelch-repeat protein SKIP20 [Arabidopsis thaliana]	F:molecular function; P:biological process; C:cellular component
Unigene-4506	2.8353	0.00816455	uncharacterized protein LOC100824719 [Brachypodium distachyon]	F:DNA binding; F:RNA binding
Unigene-26134	2.83426	0.0198078	beta-tubulin 8 [Gossypium hirsutum]	C:microtubule; P:protein polymerization; P:GTP catabolic process; P:microtubule-based movement; F:GTPase activity; F:structural molecule activity; C:cytoplasm; F:GTP binding
Unigene-7478	2.83426	0.0203838	predicted protein [Hordeum vulgare subsp. vulgare]	C:intracellular membrane-bounded organelle; C:cytoplasmic part; F:nucleoside-triphosphatase activity; F:nucleotide binding
Unigene-41872	2.83044	0.0434311	phospholipid-transporting ATPase 3-like [Glycine max]	P:root development; C:integral to membrane; F:ATPase activity, coupled to transmembrane movement of ions, phosphorylative mechanism; P:Golgi vesicle budding; P:ATP biosynthetic process; F:ATP binding; P:phospholipid transport; F:magnesium ion binding; F:phospholipid-translocating ATPase activity; P:shoot development; C:Golgi apparatus; C:plasma membrane; P:cation transport; P:aminophospholipid tr…
Unigene-14170	2.83044	0.0221483	Ran-binding protein [Medicago truncatula]	C:cell wall
Unigene-27538	2.83044	0.0459561	transcriptional corepressor LEUNIG-like [Vitis vinifera]	F:transcription regulator activity; P:flower development; P:mucilage extrusion from seed coat; F:protein heterodimerization activity; F:single-stranded DNA binding; P:negative regulation of transcription, DNA-dependent; C:nucleus; P:regulation of transcription
Unigene-23820	2.82905	0.00741908	uncharacterized protein LOC100245353 [Vitis vinifera]	F:molecular function; P:biological process; C:cellular component
Unigene-2881	2.82712	0.0201268	monoglyceride lipase-like [Brachypodium distachyon]	F:catalytic activity
Unigene-11759	2.8242	0.0451455	ferredoxin 1 [Dimocarpus longan]	F:metal ion binding; P:electron transport chain; F:electron carrier activity; F:2 iron, 2 sulfur cluster binding; C:chloroplast; P:electron transport
Unigene-31812	2.81934	0.0355406	acyl:coa ligase [Populus trichocarpa]	P:jasmonic acid biosynthetic process; P:response to wounding; F:oxidoreductase activity; C:peroxisome; F:4-coumarate-CoA ligase activity; P:coumarin biosynthetic process; P:lignin biosynthetic process; P:stilbene biosynthetic process
Unigene-6450	2.81934	0.0347746	hypothetical protein SORBIDRAFT 07g022130 [Sorghum bicolor]	P:intracellular protein transport; C:cis-Golgi network; C:chloroplast; C:membrane
Unigene-26077	2.81934	0.0326654	protein transport protein SEC23-like [Brachypodium distachyon]	P:intracellular transport; P:protein transport; F:transporter activity
Unigene-16241	2.81543	0.0320691	hypothetical protein OsI 08448 [Oryza sativa Indica Group]	F:methyltransferase activity; P:methylation
Unigene-89236	2.81543	0.0358196	predicted protein [Populus trichocarpa]	C:plasma membrane; F:dolichyl-diphosphooligosaccharide-protein glycotransferase activity; C:plastid; C:oligosaccharyltransferase complex; P:protein amino acid N-linked glycosylation via asparagine
Unigene-1489	2.81223	0.0266314	solute carrier family 25 member 44-like [Brachypodium distachyon]	C:mitochondrial inner membrane; C:integral to membrane; F:binding; P:transmembrane transport
Unigene-2151	2.80956	0.0310051	hypothetical protein OsJ 08341 [Oryza sativa Japonica Group]	F:DNA binding; P:metabolic process
Unigene-25136	2.80956	0.010591	SNF1-related protein kinase regulatory subunit gamma-1-like [Brachypodium distachyon]	P:metabolic process; F:catalytic activity
Unigene-8819	2.80729	0.0294919	malate synthase [Licuala cordata]	P:tricarboxylic acid cycle; F:malate synthase activity; P:glyoxylate cycle; P:pyruvate metabolic process
Unigene-18821	2.80565	0.00700336	naringenin-chalcone synthase [Elaeis oleifera]	F:acyltransferase activity; F:naringenin-chalcone synthase activity; P:flavonoid biosynthetic process; P:acyl-carrier-protein biosynthetic process
Unigene-67506	2.80534	0.0345579	hypothetical protein SORBIDRAFT 06g023760 [Sorghum bicolor]	F:6G-fructosyltransferase activity; F:sucrose 1F-fructosyltransferase activity; F:sucrose alpha-glucosidase activity; C:vacuolar membrane; C:integral to membrane; P:starch metabolic process; P:sucrose metabolic process; C:alpha-glucosidase II complex
Unigene-24726	2.80534	0.0103305	RING-H2 finger protein ATL79-like, partial [Brachypodium distachyon]	F:metal ion binding
Unigene-3595	2.80408	0.00622393	Bowman-Birk serine proteinase inhibitor [Musa acuminata AAA Group]	F:peptidase inhibitor activity; C:cytoplasmic membrane-bounded vesicle
Unigene-28485	2.80366	0.0158285	unnamed protein product [Vitis vinifera]	F:hydrolase activity, hydrolyzing O-glycosyl compounds; P:carbohydrate metabolic process
Unigene-28278	2.80218	0.0121279	E3 ubiquitin-protein ligase UPL1-like [Vitis vinifera]	P:protein modification process; F:acid-amino acid ligase activity; C:intracellular membrane-bounded organelle; C:cytoplasmic part
Unigene-19053	2.79611	0.0142608	hypothetical protein SORBIDRAFT 01g010390 [Sorghum bicolor]	C:CUL4 RING ubiquitin ligase complex; C:COPI vesicle coat; C:mitochondrion; F:myosin heavy chain kinase activity; P:ER to Golgi vesicle-mediated transport; F:transporter activity; P:intracellular protein transport; F:structural molecule activity; P:serine family amino acid metabolic process; P:phosphorylation; C:myosin complex
Unigene-1791	2.79476	0.0152698	hypothetical protein OsJ 02855 [Oryza sativa Japonica Group]	C:mitochondrion; C:plasma membrane
Unigene-2196	2.79476	0.013764	predicted protein [Populus trichocarpa]	F:binding; F:zinc ion binding
Unigene-20604	2.79263	0.0133134	ATP binding protein, putative [Ricinus communis]	F:nucleotide binding
Unigene-76807	2.7907	0.0153107	acidic endochitinase-like [Glycine max]	F:chitinase activity; C:vacuole; P:chitin catabolic process; F:cation binding; C:cytoplasmic membrane-bounded vesicle; F:lysozyme activity; P:cell wall macromolecule catabolic process
Unigene-20972	2.78495	0.00650624	LOW QUALITY PROTEIN: polygalacturonase-like [Glycine max]	F:hydrolase activity, hydrolyzing O-glycosyl compounds; P:carbohydrate metabolic process
Unigene-17809	2.78182	0.00688118	uncharacterized protein LOC100263064 [Vitis vinifera]	P:response to wounding
Unigene-9169	2.77981	0.0480907	ATPase cadmium transporter [Zea mays subsp. mays]	P:zinc ion homeostasis; C:chloroplast envelope; F:zinc transporting ATPase activity; P:response to light intensity; P:calcium ion transport; F:copper-exporting ATPase activity; C:integral to membrane; P:cellular copper ion homeostasis; P:ATP biosynthetic process; F:cadmium-transporting ATPase activity; F:calcium-transporting ATPase activity; P:response to toxin; P:ATP catabolic process; F:zinc-ex…
Unigene-18238	2.77981	0.0305233	cysteine protease [Daucus carota]	P:proteolysis; P:oxidation reduction; F:2-alkenal reductase activity; F:cysteine-type endopeptidase activity
Unigene-10127	2.77981	0.0381399	enhancer of mRNA-decapping protein 4-like [Brachypodium distachyon]	C:plastid
Unigene-2068	2.77981	0.0246296	F-box/kelch-repeat protein At1g80440 [Vitis vinifera]	F:kinase activity; P:phosphorylation
Unigene-225	2.77981	0.0107591	hypothetical protein SORBIDRAFT 03g033140 [Sorghum bicolor]	C:mitochondrion
Unigene-51364	2.77981	0.0485877	JHL10I11.9 [Jatropha curcas]	F:ATP binding; P:protein amino acid phosphorylation; F:protein serine/threonine kinase activity; P:serine family amino acid metabolic process
Unigene-4006	2.77981	0.0220342	phosphoribosylaminoimidazolecarboxamide formyltransferase / IMP [Arabidopsis thaliana]	F:phosphoribosylaminoimidazolecarboxamide formyltransferase activity; P:IMP biosynthetic process; F:IMP cyclohydrolase activity; P:response to cold; C:chloroplast stroma; C:stromule; P:purine base metabolic process; C:mitochondrial inner membrane peptidase complex
Unigene-15681	2.77981	0.0190452	predicted protein [Hordeum vulgare subsp. vulgare]	P:biological process; C:cellular component; F:DNA binding
Unigene-118806	2.77981	0.0397393	predicted protein [Hordeum vulgare subsp. vulgare]	F:calcium-transporting ATPase activity; P:cellular manganese ion homeostasis; C:integral to endoplasmic reticulum membrane; P:manganese ion transport; C:vacuolar membrane; P:ATP biosynthetic process; F:ATP binding; P:calcium ion transport; P:response to cadmium ion; P:response to manganese ion; C:plasma membrane; C:sarcoplasmic reticulum
Unigene-11797	2.77981	0.0397908	predicted protein [Populus trichocarpa]	P:embryonic development ending in seed dormancy; C:chloroplast
Unigene-20106	2.77981	0.0191399	predicted protein [Populus trichocarpa]	F:protein transporter activity; F:binding; C:nuclear pore; C:chloroplast; P:protein import into nucleus, docking
Unigene-24337	2.77981	0.0115647	predicted protein [Populus trichocarpa]	C:photosystem; F:protein binding; P:ubiquitin-dependent protein catabolic process; P:photosynthetic electron transport chain; P:protein-chromophore linkage; F:ubiquitin-protein ligase activity; F:chlorophyll binding; C:integral to membrane; P:protein ubiquitination
Unigene-3934	2.77981	0.0392874	synaptotagmin, putative [Ricinus communis]	F:molecular function; C:cellular component; P:biological process
Unigene-16727	2.77981	0.0207539	transferase, transferring glycosyl groups, putative [Ricinus communis]	C:cytoplasmic membrane-bounded vesicle; F:UDP-glycosyltransferase activity
Unigene-17494	2.77981	0.0111044	uncharacterized protein LOC100384816 precursor [Zea mays]	C:cytoplasmic membrane-bounded vesicle; F:monooxygenase activity; F:iron ion binding; P:electron transport chain
Unigene-507	2.77981	0.0331683	unnamed protein product [Vitis vinifera]	F:nucleic acid binding; F:nucleotide binding; P:ethylene biosynthetic process; F:RNA binding; P:defense response; P:leaf senescence; P:cell death; C:nucleus; C:ribonucleoprotein complex
Unigene-9085	2.77375	0.00685131	hypothetical protein SORBIDRAFT 04g031700 [Sorghum bicolor]	C:endomembrane system; F:molecular function; P:anaerobic respiration
Unigene-25341	2.77053	0.0104255	hypothetical protein OsJ 05532 [Oryza sativa Japonica Group]	C:cytosol; F:4-hydroxyphenylpyruvate dioxygenase activity; C:mitochondrion; P:vitamin E biosynthetic process; C:plastid; P:carotenoid biosynthetic process; F:identical protein binding; P:plastoquinone biosynthetic process; P:L-phenylalanine metabolic process; P:tyrosine metabolic process
Unigene-7651	2.76687	0.0135762	eukaryotic initiation factor iso4E [Cucumis melo]	F:translation initiation factor activity; C:ribosome; P:regulation of translational initiation
Unigene-33077	2.76531	0.00735838	polyubiquitin [Ulva linza]	-
Unigene-25152	2.76332	0.0175649	hypothetical protein SORBIDRAFT 07g010240 [Sorghum bicolor]	F:kinase activity; C:cytoplasmic membrane-bounded vesicle
Unigene-6348	2.7607	0.0212794	hypothetical protein OsJ 23181 [Oryza sativa Japonica Group]	P:protein amino acid phosphorylation; F:ATP binding; F:protein serine/threonine kinase activity; C:mitochondrion; P:serine family amino acid metabolic process
Unigene-7066	2.75381	0.0263278	conserved hypothetical protein [Ricinus communis]	-
Unigene-25116	2.7518	0.0281646	receptor protein kinase [Ipomoea trifida]	P:protein amino acid autophosphorylation; P:pollen-pistil interaction; F:protein serine/threonine kinase activity; P:cellular response to abscisic acid stimulus; F:transmembrane receptor protein kinase activity; F:ubiquitin protein ligase binding; C:cytoplasmic membrane-bounded vesicle; F:nucleotide binding; C:vacuole; C:nucleus; C:plasma membrane; P:serine family amino acid metabolic process; P:…
Unigene-4719	2.74856	0.00799712	type II proteinase inhibitor family protein precursor [Zea mays]	F:serine-type endopeptidase inhibitor activity; P:response to oxidative stress
Unigene-2218	2.74763	0.0142513	GDP-L-galactose phosphorylase 1-like [Brachypodium distachyon]	-
Unigene-7256	2.74739	0.0136916	Caffeic acid 3-O-methyltransferase [Ipomoea nil]	F:catechol O-methyltransferase activity; F:caffeate O-methyltransferase activity; C:plasma membrane; F:protein dimerization activity; P:lignin biosynthetic process; P:methylation; F:myricetin 3'-O-methyltransferase activity; C:nucleus; C:cytosol; P:flavonol biosynthetic process; F:quercetin 3-O-methyltransferase activity; P:tyrosine metabolic process; P:coumarin biosynthetic process; P:stilbene b…
Unigene-16485	2.74664	0.0318343	predicted protein [Populus trichocarpa]	F:DNA binding
Unigene-20504	2.7452	0.00776001	flavonol synthase/flavanone 3-hydroxylase-like [Glycine max]	; F:dioxygenase activity
Unigene-73500	2.74448	0.0194216	beta-mannosidase 4 [Oncidium Gower Ramsey]	P:carbohydrate metabolic process; C:cytoplasmic membrane-bounded vesicle; F:beta-glucosidase activity; F:cation binding
Unigene-3887	2.7438	0.00974455	putative Na+/H+ antiporter [Phragmites australis]	F:sodium:hydrogen antiporter activity; P:transmembrane transport; P:regulation of pH; C:integral to membrane; P:sodium ion transport; P:proton transport
Unigene-5036	2.74328	0.0386737	DNA repair protein RAD16-like [Brachypodium distachyon]	F:binding
Unigene-253	2.74328	0.0176251	medium-chain-fatty-acid--CoA ligase-like [Brachypodium distachyon]	F:o-succinylbenzoate-CoA ligase activity; P:ubiquinone biosynthetic process
Unigene-4780	2.74201	0.013755	UDP-glycosyltransferase 87A2-like [Brachypodium distachyon]	F:transferase activity, transferring hexosyl groups; P:metabolic process
Unigene-2094	2.73917	0.031409	protein with unknown function [Ricinus communis]	P:red or far-red light signaling pathway; C:vacuole; F:binding; C:plasma membrane
Unigene-28352	2.73674	0.0229594	Conserved hypothetical protein [Musa balbisiana]	F:molecular function; C:chloroplast; P:biological process; C:plasma membrane
Unigene-25284	2.73609	0.0109374	H0102C09.4 [Oryza sativa Indica Group]	F:monooxygenase activity; F:iron ion binding
Unigene-6698	2.73401	0.0426646	uncharacterized protein LOC100263332 [Vitis vinifera]	C:plastid
Unigene-14604	2.73137	0.01084	unnamed protein product [Vitis vinifera]	F:protein binding
Unigene-22073	2.73006	0.00830961	pyrophosphate-energized vacuolar membrane proton pump-like [Glycine max]	C:integral to plasma membrane; F:hydrogen-translocating pyrophosphatase activity; C:cytoplasmic membrane-bounded vesicle; F:magnesium ion binding; P:proton transport; F:inorganic diphosphatase activity; P:oxidation reduction; F:2-alkenal reductase activity; P:oxidative phosphorylation
Unigene-19919	2.72846	0.00742629	Os06g0707300 [Oryza sativa Japonica Group]	C:mitochondrion
Unigene-6115	2.72734	0.0298522	ABC transporter G family member 11-like [Vitis vinifera]	F:phosphonate transmembrane-transporting ATPase activity; P:ATP catabolic process; F:ATP binding; C:membrane; P:phosphonate transport; P:organophosphate ester transport
Unigene-2783	2.72734	0.0266683	hypothetical protein OsI 20147 [Oryza sativa Indica Group]	P:leaf senescence; P:regulation of lipid catabolic process; F:acyltransferase activity; F:nucleic acid binding; F:arginyltransferase activity; P:response to abscisic acid stimulus; P:protein arginylation; P:regulation of seed germination; P:xylem development; F:nucleotide binding; P:acyl-carrier-protein biosynthetic process
Unigene-21478	2.72604	0.00965032	UDP-glycosyltransferase 85A2 isoform 1 [Vitis vinifera]	F:transferase activity, transferring hexosyl groups
Unigene-4834	2.72323	0.029647	E3 ubiquitin-protein ligase UPL3 [Medicago truncatula]	F:binding; F:acid-amino acid ligase activity; P:protein modification process; C:intracellular
Unigene-14555	2.72171	0.0134996	hypothetical protein SORBIDRAFT 02g024390 [Sorghum bicolor]	P:phosphorylation; F:protein serine/threonine kinase activity; P:serine family amino acid metabolic process
Unigene-2170	2.71841	0.0244635	Os06g0328800 [Oryza sativa Japonica Group]	-
Unigene-19902	2.71287	0.00720975	S-adenosylmethionine synthetase [Dendrobium hybrid cultivar]	C:cytoplasm; F:methionine adenosyltransferase activity; P:one-carbon metabolic process; F:ATP binding; F:magnesium ion binding; P:response to salt stress; P:methionine metabolic process
Unigene-38827	2.7127	0.0497983	cysteine protease, putative [Ricinus communis]	C:cytoplasmic membrane-bounded vesicle; P:proteolysis; P:oxidation reduction; F:2-alkenal reductase activity; F:cysteine-type endopeptidase activity
Unigene-25968	2.71055	0.0251524	flavonoid glucosyltransferase [Crocus sativus]	C:mitochondrion; F:transferase activity, transferring glycosyl groups
Unigene-27082	2.71055	0.0219606	uncharacterized protein LOC100267192 [Vitis vinifera]	F:phospholipase A2 activity; P:phospholipid catabolic process
Unigene-19165	2.70766	0.00983499	chorismate mutase, chloroplastic-like [Brachypodium distachyon]	C:cytoplasmic membrane-bounded vesicle; F:chorismate mutase activity; C:cytosol; P:tryptophan biosynthetic process; P:tyrosine biosynthetic process; P:L-phenylalanine biosynthetic process
Unigene-4261	2.70581	0.0283	2-oxoglutarate/malate translocator, chloroplastic-like [Glycine max]	F:oxoglutarate:malate antiporter activity; P:response to nematode; C:chloroplast envelope; P:transmembrane transport; P:malate transport; C:membrane; P:sodium ion transport; P:anion transport
Unigene-7447	2.70581	0.0302323	hypothetical protein SORBIDRAFT 01g000450 [Sorghum bicolor]	C:plastid
Unigene-599	2.70581	0.0277464	putative sodium/calcium exchanger 7-like isoform 2 [Vitis vinifera]	F:calcium:sodium antiporter activity; C:endomembrane system; P:transmembrane transport; C:integral to membrane; P:calcium ion transport
Unigene-8166	2.70581	0.0427134	uncharacterized protein LOC100854260 [Vitis vinifera]	P:auxin mediated signaling pathway; C:plastid; C:mitochondrion; F:calmodulin binding
Unigene-3301	2.70319	0.016787	transcription elongation factor A protein 2-like [Brachypodium distachyon]	; P:negative regulation of flower development; F:nucleic acid binding; P:regulation of transcription, DNA-dependent; P:seed dormancy; P:RNA elongation; C:nucleus
Unigene-22375	2.69906	0.00906784	flavonoid 3' hydroxylase [Tricyrtis hirta]	F:heme binding; F:electron carrier activity; F:flavonoid 3'-monooxygenase activity; P:oxidation reduction; P:electron transport; P:flavonoid biosynthetic process
Unigene-5541	2.69735	0.0228366	hypothetical protein ARALYDRAFT 491378 [Arabidopsis lyrata subsp. lyrata]	C:plasma membrane; P:auxin polar transport; F:aminopeptidase activity
Unigene-28005	2.69735	0.0229261	pre-mRNA-processing factor 6-like [Glycine max]	P:RNA processing; P:response to cold; C:plastid; P:polysaccharide metabolic process; C:nucleus
Unigene-8856	2.69735	0.0443601	putative 3-ketoacyl-CoA reductase 1 [Brassica napus]	P:embryonic development; F:acetoacetyl-CoA reductase activity; F:binding; F:estradiol 17-beta-dehydrogenase activity; F:ketoreductase activity; P:very-long-chain fatty acid biosynthetic process; P:cuticle development; C:membrane; C:endoplasmic reticulum; P:oxidation reduction; P:androgen metabolic process; P:estrogen metabolic process
Unigene-3825	2.69542	0.0185921	exosome complex exonuclease RRP44 isoform 1 [Vitis vinifera]	C:endomembrane system; F:RNA binding; F:exoribonuclease II activity; P:regulation of RNA metabolic process
Unigene-23853	2.69408	0.018434	hypothetical protein OsJ 06818 [Oryza sativa Japonica Group]	F:nucleic acid binding; F:nucleotide binding; C:plastid; P:transport
Unigene-27828	2.69408	0.0313928	isoflavone 2'-hydroxylase-like, partial [Brachypodium distachyon]	F:heme binding; P:electron transport chain; F:monooxygenase activity; F:electron carrier activity; P:electron transport
Unigene-18067	2.69408	0.0161623	N-acetyltransferase [Zea mays]	F:N-acetyltransferase activity; P:acyl-carrier-protein biosynthetic process
Unigene-1910	2.69408	0.0418773	Os03g0132000 [Oryza sativa Japonica Group]	P:jasmonic acid biosynthetic process; P:response to wounding; C:peroxisome; F:Photinus-luciferin 4-monooxygenase (ATP-hydrolyzing) activity; F:4-coumarate-CoA ligase activity; P:oxidation reduction; P:coumarin biosynthetic process; P:lignin biosynthetic process; P:stilbene biosynthetic process
Unigene-12364	2.69408	0.037436	probable mitochondrial-processing peptidase subunit beta [Vitis vinifera]	C:cell wall; F:zinc ion binding; C:nucleolus; C:mitochondrial respiratory chain complex III; C:mitochondrial outer membrane; F:metalloendopeptidase activity; P:proteolysis; C:vacuolar membrane; C:mitochondrial intermembrane space; C:mitochondrial matrix; C:chloroplast
Unigene-9752	2.69371	0.0077291	embryo-abundant protein EMB-like [Elaeis guineensis]	P:methylation; C:mitochondrion; C:plastid; F:methyltransferase activity
Unigene-21522	2.69355	0.0114714	hypothetical protein SORBIDRAFT 08g021850 [Sorghum bicolor]	C:cytosol; F:protein serine/threonine phosphatase activity; F:iron ion binding; F:manganese ion binding; C:plasma membrane; P:protein amino acid dephosphorylation; C:protein serine/threonine phosphatase complex
Unigene-42422	2.69235	0.0238673	ubiquitin carboxyl-terminal hydrolase 12-like [Brachypodium distachyon]	P:ubiquitin-dependent protein catabolic process; F:ubiquitin thiolesterase activity; C:mitochondrion; P:protein deubiquitination
Unigene-24091	2.68851	0.0133224	E3 ubiquitin-protein ligase ATL41-like [Glycine max]	F:zinc ion binding
Unigene-11045	2.6867	0.0378541	auxin-induced protein 6B-like [Brachypodium distachyon]	P:response to auxin stimulus
Unigene-5019	2.6867	0.0383143	DNA-directed RNA polymerase II subunit RPB1-like [Glycine max]	F:DNA-directed RNA polymerase activity; C:DNA-directed RNA polymerase II, core complex; F:DNA binding; P:transcription from RNA polymerase II promoter; C:nucleolus; P:purine base metabolic process; P:pyrimidine base metabolic process
Unigene-78256	2.6867	0.0219658	hypothetical protein SORBIDRAFT 01g048200 [Sorghum bicolor]	F:ligase activity; P:jasmonic acid biosynthetic process; P:response to wounding; C:peroxisome
Unigene-6080	2.6867	0.0333343	pumilio homolog 1-like [Vitis vinifera]	F:RNA binding; F:binding
Unigene-18526	2.6867	0.0213352	putative transketolase [Oryza sativa Japonica Group]	F:metal ion binding; C:chloroplast envelope; P:response to cadmium ion; F:protein binding; F:transketolase activity; C:chloroplast stroma; C:chloroplast thylakoid membrane; P:response to salt stress; P:pentose-phosphate shunt; P:carbon utilization
Unigene-21282	2.68608	0.00895645	cysteine desulfurase 1, mitochondrial-like [Glycine max]	P:cysteine metabolic process; F:pyridoxal phosphate binding; P:iron-sulfur cluster assembly; F:cysteine desulfurase activity; F:ATP binding; F:transaminase activity; F:zinc ion binding; C:mitochondrion
Unigene-7700	2.6845	0.00848815	pyruvate orthophosphate dikinase [Eleocharis vivipara]	C:cytosol; P:protein amino acid phosphorylation; F:protein serine/threonine kinase activity; F:pyruvate, phosphate dikinase activity; P:lipid biosynthetic process; P:response to light stimulus; F:metal ion binding; F:ligase activity; F:ATP binding; P:starch biosynthetic process; P:photosynthesis; C:chloroplast; P:serine family amino acid metabolic process; P:pyruvate metabolic process; P:carbon u…
Unigene-5617	2.68232	0.0105378	hypothetical protein SORBIDRAFT 02g036310 [Sorghum bicolor]	C:integral to membrane; F:sugar:hydrogen symporter activity; P:transmembrane transport; P:carbohydrate transport
Unigene-21335	2.67793	0.0138269	hypothetical protein OsJ 31236 [Oryza sativa Japonica Group]	P:fatty acid biosynthetic process; C:biotin carboxylase complex; F:ATP binding; F:biotin carboxylase activity; F:acetyl-CoA carboxylase activity; P:pyruvate metabolic process
Unigene-2993	2.67793	0.0353036	hypothetical protein SORBIDRAFT 06g000280 [Sorghum bicolor]	F:receptor activity; P:cell-matrix adhesion; P:integrin-mediated signaling pathway; F:zinc ion binding; C:integrin complex
Unigene-17330	2.67691	0.0107466	cationic amino acid transporter [Populus trichocarpa]	P:L-arginine import; F:cationic amino acid transmembrane transporter activity; F:L-lysine transmembrane transporter activity; C:plasma membrane; P:transmembrane transport; F:arginine transmembrane transporter activity; P:lysine transport; P:L-glutamate import; F:L-glutamate transmembrane transporter activity; P:cation transport; P:polyamine transport
Unigene-7657	2.67511	0.0180595	conserved hypothetical protein [Ricinus communis]	C:cytosol
Unigene-5529	2.67463	0.0160748	citrate synthase, glyoxysomal-like [Brachypodium distachyon]	F:acyltransferase activity; P:fatty acid beta-oxidation; F:citrate (Si)-synthase activity; P:tricarboxylic acid cycle; C:glyoxysome; C:plastid; P:glyoxylate cycle; P:acyl-carrier-protein biosynthetic process
Unigene-2361	2.67289	0.032537	hypothetical protein OsI 34206 [Oryza sativa Indica Group]	F:zinc ion binding; C:intracellular
Unigene-1000	2.67289	0.011341	tubby-like F-box protein 8-like [Vitis vinifera]	F:hydrolase activity
Unigene-1967	2.67289	0.0229219	unnamed protein product [Vitis vinifera]	C:CUL4 RING ubiquitin ligase complex; P:red, far-red light phototransduction; P:negative regulation of photomorphogenesis; F:DNA binding; F:protein binding; P:negative regulation of transcription, DNA-dependent; C:nucleus
Unigene-14123	2.67058	0.0112767	sigma factor sigB regulation protein rsbQ [Vitis vinifera]	F:methyl indole-3-acetate esterase activity; F:methyl jasmonate esterase activity; F:methyl salicylate esterase activity; F:carboxylesterase activity; C:plastid
Unigene-3937	2.66963	0.0287813	hypothetical protein SORBIDRAFT 04g004600 [Sorghum bicolor]	C:plastid
Unigene-27527	2.66963	0.0135535	uncharacterized protein LOC100262535 [Vitis vinifera]	C:endomembrane system; P:biological process
Unigene-28249	2.66849	0.00924344	hypersensitive induced reaction1 [Zea mays]	F:protein histidine kinase binding; C:vacuolar membrane; C:plasma membrane
Unigene-886	2.66784	0.0110238	ubiquitin carboxyl-terminal hydrolase 12-like [Vitis vinifera]	P:ubiquitin-dependent protein catabolic process; F:ubiquitin-specific protease activity; F:ubiquitin thiolesterase activity; P:protein deubiquitination
Unigene-22075	2.66607	0.00871887	PPase [Hevea brasiliensis]	C:integral to plasma membrane; F:hydrogen-translocating pyrophosphatase activity; C:vacuolar membrane; F:magnesium ion binding; P:proton transport; F:inorganic diphosphatase activity; P:oxidation reduction; F:2-alkenal reductase activity; P:oxidative phosphorylation
Unigene-23746	2.66594	0.0127001	L-type lectin-domain containing receptor kinase IV.2-like [Vitis vinifera]	C:cytoplasmic membrane-bounded vesicle; C:plasma membrane; P:phosphorylation; F:protein serine/threonine kinase activity; F:nucleotide binding; P:serine family amino acid metabolic process
Unigene-20789	2.66433	0.0353858	60S ribosomal export protein NMD3-like [Vitis vinifera]	C:plastid
Unigene-11715	2.66433	0.0476963	sesquiterpene synthase [Elaeis oleifera]	P:metabolic process; F:lyase activity; F:magnesium ion binding
Unigene-23075	2.66116	0.0259361	cytoplasmic ribosomal protein S15a [Elaeis guineensis]	F:structural constituent of ribosome; C:plasma membrane; C:cell wall; C:vacuolar membrane; C:cytosolic small ribosomal subunit; P:translation; C:mitochondrion; P:ribosome biogenesis
Unigene-13903	2.66116	0.0252034	predicted protein [Populus trichocarpa]	C:endomembrane system; C:cytoplasmic membrane-bounded vesicle; F:metal ion binding; F:protein serine/threonine phosphatase activity; F:acid phosphatase activity; C:chloroplast; P:protein amino acid dephosphorylation; C:protein serine/threonine phosphatase complex; P:riboflavin metabolic process; P:hexachlorocyclohexane metabolic process
Unigene-74121	2.66066	0.019746	hypothetical protein SORBIDRAFT 08g022780 [Sorghum bicolor]	P:response to oxidative stress; P:protein amino acid autophosphorylation; P:oxidation reduction; P:seed germination; F:protein serine/threonine kinase activity; C:integral to membrane; C:micropyle; F:2-alkenal reductase activity; P:transmembrane receptor protein tyrosine kinase signaling pathway; C:cytoplasmic membrane-bounded vesicle; F:ATP binding; F:transmembrane receptor protein tyrosine kina…
Unigene-28006	2.65428	0.0457229	hypothetical protein ARALYDRAFT 496538 [Arabidopsis lyrata subsp. lyrata]	C:vacuolar membrane; C:mitochondrial respiratory chain complex I; C:chloroplast; P:response to salt stress
Unigene-8872	2.65428	0.0320972	hypothetical protein SORBIDRAFT 01g038450 [Sorghum bicolor]	P:response to water deprivation; P:response to freezing; P:positive regulation of transcription, DNA-dependent; P:response to salt stress
Unigene-8190	2.65428	0.0273648	predicted protein [Populus trichocarpa]	F:sequence-specific DNA binding; F:transcription factor activity; F:zinc ion binding; P:transcription, DNA-dependent; C:transcription factor complex; P:regulation of transcription
Unigene-6849	2.65428	0.0486427	tetratricopeptide repeat protein, tpr, putative [Ricinus communis]	P:negative regulation of defense response; C:mitochondrion; F:protein complex scaffold; F:ligase activity; C:microsome; C:perinuclear region of cytoplasm; P:negative regulation of transcription, DNA-dependent; P:defense response to bacterium, incompatible interaction; C:nucleus
Unigene-13467	2.6536	0.00947736	cysteine proteinase [Elaeis guineensis]	F:phospholipase A2 activity; C:cytoplasmic membrane-bounded vesicle; F:cysteine-type endopeptidase activity; P:proteolysis; P:oxidation reduction; F:2-alkenal reductase activity; P:phospholipid catabolic process
Unigene-28396	2.65165	0.0132712	BTB/POZ domain-containing protein NPY2-like [Vitis vinifera]	P:response to light stimulus; F:signal transducer activity; P:signal transduction
Unigene-5303	2.65129	0.0152186	unnamed protein product [Vitis vinifera]	P:negative regulation of ethylene mediated signaling pathway; P:response to ethylene stimulus; F:ubiquitin-protein ligase activity; F:protein binding; C:nucleus; P:ubiquitin-dependent protein catabolic process
Unigene-4194	2.65053	0.0155964	putative DNA-binding protein ESCAROLA [Vitis vinifera]	P:carpel development; F:AT DNA binding; P:anther development; P:negative regulation of transcription, DNA-dependent; C:nucleoplasm
Unigene-22067	2.64923	0.0195174	arsenite-resistance protein, putative [Ricinus communis]	P:chromatin modification; C:cytosol; C:nuclear dicing body; C:nucleolus; P:primary microRNA processing; P:regulation of transcription, DNA-dependent; C:nuclear speck; P:RNA splicing; F:DNA binding; P:production of ta-siRNAs involved in RNA interference; F:protein binding; ; F:transcription factor activity; P:regulation of meristem development; C:chloroplast; P:shoot development; C:transcription f…
Unigene-1989	2.64856	0.021283	hypothetical protein OsI 08894 [Oryza sativa Indica Group]	F:transcription regulator activity; C:nucleus; F:DNA binding; F:RNA binding; P:RNA processing
Unigene-27844	2.64654	0.0270779	hypothetical protein SORBIDRAFT 08g012560 [Sorghum bicolor]	P:protein modification process; F:acid-amino acid ligase activity; C:nucleus; C:cytosol; C:mitochondrion
Unigene-2345	2.64654	0.0254615	LOB domain-containing protein 16 [Vitis vinifera]	P:lateral root formation; C:nucleus; C:plastid
Unigene-5865	2.64488	0.0318982	hypothetical protein OsJ 28340 [Oryza sativa Japonica Group]	F:galactolipase activity; F:phospholipase activity; P:lipoate biosynthetic process; P:photomorphogenesis; C:extracellular space; P:circadian regulation of gene expression; P:glycine catabolic process; C:cytoplasmic membrane-bounded vesicle; F:GTPase activity; F:triglyceride lipase activity; C:mitochondrial matrix; F:lipoate synthase activity; C:nucleus; P:glycerolipid metabolic process; P:phospho…
Unigene-6788	2.64231	0.0442605	protein kinase family protein, putative, expressed [Oryza sativa Japonica Group]	P:response to stress; P:protein amino acid phosphorylation; F:ATP binding; F:protein serine/threonine kinase activity; P:serine family amino acid metabolic process
Unigene-14634	2.64149	0.00934604	5-methyltetrahydropteroyltriglutamate--homocysteine methyltransferase-like [Brachypodium distachyon]	P:methionine biosynthetic process; P:methylation; F:zinc ion binding; F:5-methyltetrahydropteroyltriglutamate-homocysteine S-methyltransferase activity
Unigene-28039	2.64041	0.026226	histidine kinase 1, 2, 3 plant, putative [Ricinus communis]	F:phosphoprotein phosphatase activity; P:cellular response to phosphate starvation; P:cellular response to sucrose stimulus; F:osmosensor activity; P:response to water deprivation; F:protein histidine kinase binding; F:cytokinin receptor activity; P:peptidyl-histidine phosphorylation; P:regulation of transcription, DNA-dependent; P:response to salt stress; P:defense response to bacterium; P:regul…
Unigene-23777	2.63779	0.0296089	LOW QUALITY PROTEIN: 1-phosphatidylinositol-3-phosphate 5-kinase-like [Vitis vinifera]	P:cellular metabolic process; F:phosphatidylinositol phosphate kinase activity
Unigene-4357	2.63779	0.017042	uncharacterized protein LOC100191437 [Zea mays]	F:monovalent cation:hydrogen antiporter activity; C:membrane; P:proton transport
Unigene-23118	2.63188	0.0130074	Os08g0162100 [Oryza sativa Japonica Group]	-
Unigene-22072	2.63144	0.0107037	unknown [Picea sitchensis]	P:oxidation reduction; P:tyrosine biosynthetic process; F:2-alkenal reductase activity; F:prephenate dehydrogenase (NADP+) activity; C:cytoplasmic membrane-bounded vesicle; F:magnesium ion binding; F:inorganic diphosphatase activity; P:proton transport; F:hydrogen-translocating pyrophosphatase activity; C:integral to plasma membrane; P:tryptophan biosynthetic process; P:L-phenylalanine biosynthet…
Unigene-715	2.63129	0.0230354	signal recognition particle 54 kD protein, putative [Ricinus communis]	F:GTP binding; P:SRP-dependent cotranslational protein targeting to membrane; C:signal recognition particle, endoplasmic reticulum targeting; F:nucleoside-triphosphatase activity; F:7S RNA binding
Unigene-110367	2.62908	0.0125369	hypothetical protein OsJ 12286 [Oryza sativa Japonica Group]	C:nucleus; P:gibberellic acid mediated signaling pathway; C:plastid; P:regulation of transcription, DNA-dependent
Unigene-28151	2.62781	0.0197196	2-hydroxyacyl-CoA lyase [Vitis vinifera]	F:oxalyl-CoA decarboxylase activity; F:magnesium ion binding; F:transferase activity; F:thiamin pyrophosphate binding; F:pyruvate decarboxylase activity; P:glyoxylate metabolic process; P:gluconeogenesis; P:glycolysis
Unigene-28165	2.62781	0.0365799	hypothetical protein VITISV 000978 [Vitis vinifera]	F:protein binding; F:ATP-dependent peptidase activity; F:microtubule-severing ATPase activity; C:thylakoid lumen; P:cell division; C:integral to membrane; F:metal ion binding; F:metalloendopeptidase activity; P:PSII associated light-harvesting complex II catabolic process; P:photosystem II repair; C:chloroplast membrane; P:proteolysis; C:chloroplast thylakoid membrane; P:ATP catabolic process; F:…
Unigene-16582	2.62781	0.0458561	Os04g0605300 [Oryza sativa Japonica Group]	F:hydrolase activity; F:phosphoprotein phosphatase activity; P:biological process; C:cellular component
Unigene-1219	2.62483	0.0138144	plastocyanin precursor [Solanum commersonii]	P:response to UV; F:copper ion binding; P:transport; P:electron transport chain; P:negative regulation of translation; F:electron carrier activity; P:response to copper ion; C:chloroplast thylakoid membrane; C:chloroplast stroma; P:copper ion homeostasis; C:chloroplast thylakoid lumen; P:electron transport
Unigene-23670	2.62427	0.0116666	beta-1,3-glucanase [Elaeis guineensis]	F:glucan endo-1,3-beta-D-glucosidase activity; F:cation binding; P:starch metabolic process; P:sucrose metabolic process
Unigene-4769	2.62308	0.0245031	predicted protein [Populus trichocarpa]	F:aminoacyl-tRNA ligase activity; P:oligopeptide transport; F:ATP binding; P:tRNA aminoacylation for protein translation; C:integral to membrane; C:nucleus; F:transporter activity
Unigene-10009	2.62111	0.0386725	hypothetical protein ARALYDRAFT 889570 [Arabidopsis lyrata subsp. lyrata]	P:cellular response to nitric oxide; P:cellular response to iron ion; P:cellular response to ethylene stimulus
Unigene-5337	2.62111	0.0432737	LRR receptor-like serine/threonine-protein kinase GSO1-like [Brachypodium distachyon]	C:cytoplasmic membrane-bounded vesicle
Unigene-27945	2.62111	0.042927	serine/threonine-protein kinase receptor precursor [Zea mays]	F:protein kinase activity; C:cell part; P:cellular process
Unigene-21587	2.62111	0.0356911	unknown [Picea sitchensis]	P:transport; C:membrane
Unigene-3965	2.61631	0.0200582	hypothetical protein SORBIDRAFT 07g003920 [Sorghum bicolor]	F:FAD binding; F:oxidoreductase activity; C:cytoplasmic vesicle; P:oxidation reduction
Unigene-3783	2.6127	0.0295031	GRAS family transcription factor [Medicago truncatula]	F:transcription factor activity; F:DNA binding; P:regulation of transcription, DNA-dependent; C:transcription factor complex; P:regulation of transcription
Unigene-18342	2.61216	0.00988759	tubulin alpha-1 chain-like, partial [Vitis vinifera]	C:microtubule; P:protein polymerization; P:GTP catabolic process; P:microtubule-based movement; F:GTPase activity; F:structural molecule activity; C:cytoplasm; F:sugar binding; F:GTP binding
Unigene-2528	2.61169	0.0149719	leucoanthocyanidin dioxygenase [Vitis vinifera]	F:iron ion binding; P:oxidation reduction; F:dioxygenase activity
Unigene-21453	2.61031	0.0109656	CBS domain-containing protein CBSX5 [Vitis vinifera]	P:metabolic process; F:catalytic activity
Unigene-28022	2.60988	0.0323979	fructose-bisphosphate aldolase, putative [Ricinus communis]	P:glycolysis; F:fructose-bisphosphate aldolase activity; P:fructose metabolic process; P:mannose metabolic process; P:inositol metabolic process; P:gluconeogenesis; P:pentose-phosphate shunt; P:carbon utilization
Unigene-18096	2.60988	0.0283317	Os07g0563300 [Oryza sativa Japonica Group]	F:DNA binding; C:nucleus; F:zinc ion binding; C:plastid; P:regulation of transcription, DNA-dependent
Unigene-54293	2.60988	0.0122712	Pyrophosphate-energized vacuolar membrane proton pump, putative [Ricinus communis]	P:oxidation reduction; P:tyrosine biosynthetic process; F:2-alkenal reductase activity; F:prephenate dehydrogenase (NADP+) activity; C:vacuolar membrane; F:magnesium ion binding; F:inorganic diphosphatase activity; P:proton transport; F:hydrogen-translocating pyrophosphatase activity; C:integral to plasma membrane; P:tryptophan biosynthetic process; P:L-phenylalanine biosynthetic process; P:oxida…
Unigene-6753	2.60988	0.0494404	unnamed protein product [Vitis vinifera]	C:mitochondrion; C:plastid; C:Golgi apparatus
Unigene-7257	2.60763	0.0272603	hypothetical protein MA4 111B14.36 [Musa acuminata]	F:molecular function; P:embryonic development ending in seed dormancy; C:cellular component
Unigene-28455	2.60666	0.0128854	predicted protein [Hordeum vulgare subsp. vulgare]	P:metabolic process; F:transferase activity, transferring hexosyl groups; C:plastid
Unigene-14921	2.60578	0.0469586	unknown [Medicago truncatula]	F:translation initiation factor activity; C:ribosome; P:regulation of translational initiation
Unigene-32638	2.60084	0.0145047	predicted protein [Hordeum vulgare subsp. vulgare]	F:heme binding; P:electron transport chain; P:oxidation reduction; F:oxidoreductase activity; F:2-alkenal reductase activity; C:chloroplast thylakoid membrane; C:nucleus
Unigene-8537	2.59924	0.0304228	DNA photolyase protein [Medicago truncatula]	P:DNA repair; F:DNA photolyase activity
Unigene-26804	2.59924	0.0294863	U4/U6 small nuclear ribonucleoprotein PRP4-like protein-like [Brachypodium distachyon]	P:embryo sac egg cell differentiation; C:macromolecular complex; P:cell fate determination; P:primary metabolic process; P:cellular macromolecule metabolic process; C:nuclear speck; P:response to herbivore; P:response to bacterium; F:transferase activity
Unigene-4298	2.59797	0.0285462	uncharacterized protein LOC100805551 [Glycine max]	C:cell wall
Unigene-21505	2.59605	0.0103524	RmlC-like cupin [Arabidopsis thaliana]	F:zinc ion binding; F:copper ion binding; F:nutrient reservoir activity
Unigene-31607	2.59136	0.0117117	probable WRKY transcription factor 11-like [Vitis vinifera]	F:protein binding
Unigene-317	2.58716	0.0377164	hypothetical protein [Oryza brachyantha]	F:cation:cation antiporter activity; P:transmembrane transport; C:integral to membrane; P:cation transport
Unigene-18355	2.58716	0.0243778	plasma membrane ATPase 4 isoform 1 [Vitis vinifera]	F:hydrogen-exporting ATPase activity, phosphorylative mechanism; C:integral to membrane; P:ATP catabolic process; P:ATP biosynthetic process; F:ATP binding; P:oxidative phosphorylation; P:proton transport
Unigene-7040	2.58716	0.0470471	predicted protein [Hordeum vulgare subsp. vulgare]	C:cytoplasmic membrane-bounded vesicle; F:metal ion binding; F:acid phosphatase activity; P:riboflavin metabolic process; P:hexachlorocyclohexane metabolic process
Unigene-26697	2.58716	0.0237152	probable protein phosphatase 2C 12-like [Brachypodium distachyon]	F:catalytic activity
Unigene-40224	2.58295	0.0158312	AMP-binding protein [Zea mays]	C:mitochondrion; F:o-succinylbenzoate-CoA ligase activity; P:ubiquinone biosynthetic process
Unigene-21552	2.58151	0.0120318	glutamate synthase, putative [Ricinus communis]	P:ammonia assimilation cycle; P:electron transport chain; C:amyloplast; C:chloroplast envelope; P:glutamate biosynthetic process; F:3 iron, 4 sulfur cluster binding; P:developmental growth; P:nitrate assimilation; F:FAD binding; C:chloroplast stroma; P:response to cadmium ion; F:sugar:hydrogen symporter activity; F:disulfide oxidoreductase activity; F:iron ion binding; F:FMN binding; F:glutamate …
Unigene-861	2.58043	0.0116913	Bowman-Birk serine proteinase inhibitor [Musa acuminata AAA Group]	F:peptidase inhibitor activity; C:cytoplasmic membrane-bounded vesicle
Unigene-27406	2.58004	0.0223083	protein LTV1 homolog [Vitis vinifera]	F:molecular function; P:biological process; C:cellular component; C:mitochondrion
Unigene-26283	2.57951	0.0111047	Os07g0123800 [Oryza sativa Japonica Group]	C:mitochondrion
Unigene-22917	2.57818	0.0169511	hypothetical protein SORBIDRAFT 03g046200 [Sorghum bicolor]	C:endomembrane system; F:transferase activity, transferring hexosyl groups; P:metabolic process; F:hydrolase activity, acting on ester bonds
Unigene-16987	2.57499	0.0153469	unnamed protein product [Vitis vinifera]	F:trans-zeatin O-beta-D-glucosyltransferase activity; F:glucuronosyltransferase activity; C:mitochondrion; F:cis-zeatin O-beta-D-glucosyltransferase activity
Unigene-3295	2.57423	0.0263275	unnamed protein product [Vitis vinifera]	F:anthocyanidin 3-O-glucosyltransferase activity; F:quercetin 4'-O-glucosyltransferase activity; C:endomembrane system; F:cis-zeatin O-beta-D-glucosyltransferase activity; P:response to UV-B; F:quercetin 3-O-glucosyltransferase activity; F:quercetin 7-O-glucosyltransferase activity; F:trans-zeatin O-beta-D-glucosyltransferase activity; P:flavonol biosynthetic process
Unigene-27075	2.57336	0.0428061	Os10g0135600 [Oryza sativa Japonica Group]	F:acylglycerol lipase activity; F:nucleic acid binding; C:plastid; P:lipid catabolic process; P:glycerolipid metabolic process
Unigene-1966	2.57336	0.0396346	uncharacterized protein LOC100266406 [Vitis vinifera]	C:plastid; F:transferase activity; F:damaged DNA binding; P:DNA-dependent DNA replication; P:response to DNA damage stimulus; F:DNA binding; P:DNA replication; F:DNA-directed DNA polymerase activity; C:cytoplasm; F:nucleotidyltransferase activity; P:DNA repair; F:metal ion binding; F:magnesium ion binding; C:integral to membrane; C:membrane
Unigene-24991	2.57237	0.0220995	ribosomal protein S5 family protein [Arabidopsis lyrata subsp. lyrata]	C:ribosome; P:response to cold; P:response to cadmium ion; C:chloroplast stroma; C:nucleus; C:chloroplast thylakoid membrane
Unigene-21318	2.57122	0.0474	Contains similarity to 21 KD subunit of the Arp2/3 protein complex (ARC21) [Arabidopsis thaliana]	C:Arp2/3 protein complex; P:actin filament organization; F:structural molecule activity
Unigene-17842	2.57122	0.0430785	protein binding protein, putative [Ricinus communis]	C:endomembrane system; C:membrane; C:cytoplasmic membrane-bounded vesicle; C:mitochondrion; F:zinc ion binding
Unigene-2834	2.56831	0.0432698	LOW QUALITY PROTEIN: aspartic proteinase nepenthesin-1-like [Glycine max]	C:plant-type cell wall; C:apoplast; P:proteolysis; F:aspartic-type endopeptidase activity; C:chloroplast
Unigene-51627	2.56641	0.0202403	2-dehydro-3-deoxyphosphoheptonate aldolase/ 3-deoxy-d-arabino-heptulosonate 7-phosphate synthetase [Populus trichocarpa]	P:shikimate biosynthetic process; P:chorismate biosynthetic process; F:3-deoxy-7-phosphoheptulonate synthase activity; F:lyase activity; C:plastid; P:tryptophan biosynthetic process; P:tyrosine biosynthetic process; P:L-phenylalanine biosynthetic process
Unigene-18997	2.56408	0.0150886	geraniol-10-hydroxylase [Camptotheca acuminata]	F:metal ion binding; F:oxidoreductase activity
Unigene-7080	2.56117	0.0357862	nodal modulator 1 [Vitis vinifera]	C:plant-type cell wall; F:binding; C:cytoplasmic membrane-bounded vesicle; C:vacuolar membrane; C:endoplasmic reticulum
Unigene-13558	2.55742	0.0367001	peptide-N4-(N-acetyl-beta-glucosaminyl)asparagine amidase A-like [Vitis vinifera]	F:peptide-N4-(N-acetyl-beta-glucosaminyl)asparagine amidase activity; C:vacuolar membrane; C:plant-type cell wall; C:mitochondrion; P:nitrogen compound metabolic process
Unigene-64444	2.55643	0.0188825	early flowering protein 1 [Elaeis guineensis]	P:response to biotic stimulus; P:defense response
Unigene-4154	2.5551	0.0237625	aspartic proteinase nepenthesin-1-like [Glycine max]	C:plant-type cell wall; C:cytoplasmic membrane-bounded vesicle; F:aspartic-type endopeptidase activity; P:proteolysis; C:membrane;
Unigene-24336	2.5551	0.0237624	beta-galactosidase [Sandersonia aurantiaca]	C:cytoplasmic membrane-bounded vesicle; C:apoplast; F:beta-galactosidase activity; F:sugar binding; F:cation binding; P:galactose metabolic process; P:glycosaminoglycan catabolic process; P:glycosphingolipid metabolic process; C:beta-galactosidase complex; P:glycerolipid metabolic process
Unigene-26519	2.5551	0.0245024	nuclear pore complex protein Nup98-Nup96 [Vitis vinifera]	P:negative regulation of flower development; F:porin activity; C:nuclear membrane; C:nuclear pore; P:defense response signaling pathway, resistance gene-dependent; P:response to auxin stimulus; F:protein binding; P:mRNA export from nucleus
Unigene-26194	2.552	0.0143873	uncharacterized protein LOC100248626 [Vitis vinifera]	C:nucleolus; P:leaf senescence; P:ethylene biosynthetic process; P:defense response; F:RNA binding; F:protein binding; P:cell death
Unigene-27327	2.55087	0.017781	uncharacterized protein LOC100255258 [Vitis vinifera]	C:CUL4 RING ubiquitin ligase complex; F:nucleotide binding
Unigene-7443	2.55033	0.0335829	flowering time control protein FPA-like [Glycine max]	F:RNA binding; P:RNA-dependent DNA replication; P:mRNA polyadenylation; P:embryo sac development; F:RNA-directed DNA polymerase activity; P:positive regulation of flower development; P:vegetative to reproductive phase transition of meristem; F:3-beta-hydroxy-delta5-steroid dehydrogenase activity; C:chromatin; F:nucleotide binding; P:steroid biosynthetic process; P:chromatin silencing by small RNA…
Unigene-27297	2.54848	0.0244614	unnamed protein product [Vitis vinifera]	-
Unigene-595	2.54799	0.0118986	early flowering protein 1 [Elaeis guineensis]	P:response to biotic stimulus; P:defense response
Unigene-23637	2.54549	0.0114603	uncharacterized protein LOC100844938 [Brachypodium distachyon]	C:membrane; C:mitochondrion
Unigene-22144	2.54534	0.038268	eukaryotic translation initiation factor 4G-like [Vitis vinifera]	P:response to abscisic acid stimulus; P:response to virus
Unigene-19123	2.54534	0.018399	medium-chain-fatty-acid--CoA ligase [Vitis vinifera]	F:ligase activity; P:metabolic process
Unigene-72453	2.54277	0.0219034	ankyrin repeats-containing protein [Arabidopsis thaliana]	P:response to salt stress; C:plastid; C:plasma membrane
Unigene-22927	2.54083	0.0136873	predicted protein [Populus trichocarpa]	-
Unigene-24098	2.54076	0.0119605	predicted protein [Populus trichocarpa]	F:molecular function; P:biological process; C:extracellular region; C:cellular component
Unigene-5359	2.53724	0.0307245	hypothetical protein OsJ 26949 [Oryza sativa Japonica Group]	F:metal ion binding
Unigene-25388	2.53614	0.0219808	hypothetical protein SORBIDRAFT 02g026400 [Sorghum bicolor]	P:proteolysis; F:serine-type peptidase activity; F:hydrolase activity; C:integral to membrane; C:membrane; F:peptidase activity; F:DNA binding; F:nucleic acid binding; P:regulation of transcription, DNA-dependent; C:plastid
Unigene-7735	2.5347	0.0410799	wall-associated receptor kinase-like 14-like [Glycine max]	F:kinase activity; C:mitochondrion
Unigene-806	2.5339	0.0148361	chalcone synthase [Lilium hybrid cultivar]	F:8-amino-7-oxononanoate synthase activity; F:acyltransferase activity; F:naringenin-chalcone synthase activity; P:flavonoid biosynthetic process; P:biotin metabolic process; P:acyl-carrier-protein biosynthetic process
Unigene-25729	2.53345	0.0207894	uncharacterized protein LOC100826612 [Brachypodium distachyon]	F:zinc ion binding
Unigene-3142	2.53137	0.0117395	predicted protein [Populus trichocarpa]	F:hydrolase activity; C:mitochondrion
Unigene-8011	2.52983	0.0424796	hypothetical protein SORBIDRAFT 01g021110 [Sorghum bicolor]	F:binding; P:cellular response to abscisic acid stimulus; P:cellular response to hydrogen peroxide; P:shoot morphogenesis; ; P:cellular hyperosmotic salinity response; P:cellular response to water deprivation; F:indole-3-acetate beta-glucosyltransferase activity; P:indolebutyric acid metabolic process;
Unigene-1397	2.52827	0.0273108	oil palm profilin-like allergen PF1 [Elaeis guineensis]	P:actin cytoskeleton organization; C:cytoplasm; F:actin binding; C:actin cytoskeleton
Unigene-24328	2.52704	0.0449755	probable splicing factor 3A subunit 1-like [Vitis vinifera]	F:RNA binding; P:RNA processing
Unigene-2568	2.52704	0.0433265	staphylococcal nuclease domain-containing protein 1 [Vitis vinifera]	C:cytosol; C:cell wall; F:RNA binding; P:protein secretion; F:hydrolase activity, acting on ester bonds; P:seed germination; P:gibberellin biosynthetic process; C:nuclear envelope; C:chloroplast; P:response to cadmium ion; P:response to stress; C:endoplasmic reticulum; C:plasma membrane
Unigene-24737	2.52605	0.020324	unnamed protein product [Vitis vinifera]	F:binding; C:mitochondrial inner membrane; P:transmembrane transport; P:mitochondrial transport; C:integral to membrane
Unigene-22492	2.52371	0.0161708	uncharacterized protein LOC100382104 precursor [Zea mays]	C:cytoplasmic membrane-bounded vesicle; F:protein kinase activity
Unigene-13220	2.52231	0.0204506	uncharacterized protein LOC100255095 [Vitis vinifera]	P:response to abiotic stimulus; P:response to stress
Unigene-18784	2.52029	0.0208933	silicon efflux transporter CmLsi2-2 [Cucurbita moschata]	P:arsenite transport; P:transmembrane transport; F:voltage-gated potassium channel activity; F:arsenite transmembrane transporter activity; P:potassium ion transport; C:voltage-gated potassium channel complex; F:citrate transmembrane transporter activity; C:cytoplasmic membrane-bounded vesicle; P:citrate transport
Unigene-18803	2.51966	0.0197849	3-ketoacyl-CoA thiolase 2, peroxisomal [Vitis vinifera]	P:positive regulation of abscisic acid mediated signaling pathway; P:glyoxysome organization; C:peroxisome; C:mitochondrion; C:nucleolus; F:acetyl-CoA C-acyltransferase activity; P:response to wounding; P:jasmonic acid biosynthetic process; C:vacuolar membrane; P:fatty acid beta-oxidation; C:chloroplast; P:isoleucine catabolic process; P:leucine catabolic process; P:valine catabolic process; P:bi…
Unigene-3509	2.51677	0.0270899	50S ribosomal protein L3 [Medicago truncatula]	C:ribosome; F:structural constituent of ribosome; C:chloroplast stroma; C:membrane; P:translation; F:rRNA binding; P:ribosome biogenesis
Unigene-21235	2.51677	0.0461274	dolichyl-diphosphooligosaccharide--protein glycosyltransferase subunit STT3-like [Vitis vinifera]	C:plasma membrane; F:dolichyl-diphosphooligosaccharide-protein glycotransferase activity; C:plastid; C:oligosaccharyltransferase complex; P:protein amino acid N-linked glycosylation via asparagine
Unigene-20032	2.51677	0.0224081	hypothetical protein OsI 19756 [Oryza sativa Indica Group]	C:plastid
Unigene-3921	2.51677	0.0474588	hypothetical protein SORBIDRAFT 02g043680 [Sorghum bicolor]	P:multidimensional cell growth; P:translation; C:Arp2/3 protein complex; P:actin filament organization; P:trichome morphogenesis; F:structural constituent of ribosome; F:ATP binding; F:structural constituent of cytoskeleton; C:membrane; C:cytosolic large ribosomal subunit; P:ribosome biogenesis
Unigene-6178	2.51677	0.0492638	hypothetical protein UMN 3557 02 [Pinus radiata]	F:ATPase activity, coupled to transmembrane movement of substances; P:ATP catabolic process; F:ATP binding; P:endocytosis; C:membrane; P:extracellular transport
Unigene-25314	2.51677	0.0228486	predicted protein [Hordeum vulgare subsp. vulgare]	F:catalytic activity
Unigene-19537	2.51677	0.031649	putative DNA-binding protein ESCAROLA-like [Brachypodium distachyon]	F:DNA binding
Unigene-13000	2.51677	0.0422407	unnamed protein product [Vitis vinifera]	C:cytoplasmic membrane-bounded vesicle; F:serine-type carboxypeptidase activity; P:proteolysis
Unigene-19481	2.51336	0.01413	hypothetical protein SORBIDRAFT 07g010240 [Sorghum bicolor]	C:cytoplasmic membrane-bounded vesicle; P:protein amino acid phosphorylation; F:ATP binding; F:protein serine/threonine kinase activity; P:serine family amino acid metabolic process
Unigene-23624	2.51211	0.0280361	Os05g0136900 [Oryza sativa Japonica Group]	F:transferase activity, transferring acyl groups other than amino-acyl groups
Unigene-27248	2.51099	0.0300797	subtilisin-like protease-like [Glycine max]	F:identical protein binding; F:serine-type endopeptidase activity; P:plant-type cell wall modification; C:middle lamella-containing extracellular matrix; P:proteolysis; C:membrane; P:negative regulation of catalytic activity
Unigene-3217	2.5102	0.0259853	hypothetical protein SORBIDRAFT 07g003690 [Sorghum bicolor]	C:integral to membrane; P:oligopeptide transport; C:cytoplasmic membrane-bounded vesicle; F:ATP binding; F:aminoacyl-tRNA ligase activity; F:transporter activity; P:tRNA aminoacylation for protein translation; C:nucleus
Unigene-2892	2.50916	0.0362734	cytochrome P450 [Populus trichocarpa]	F:heme binding; F:monooxygenase activity; F:electron carrier activity; P:oxidation reduction; P:electron transport
Unigene-23405	2.50916	0.0409789	uncharacterized protein LOC100192989 [Zea mays]	P:protein transport; F:hydrolase activity; F:GTP binding; P:small GTPase mediated signal transduction
Unigene-24381	2.50613	0.0181185	tyrosine-sulfated glycopeptide receptor 1-like [Vitis vinifera]	F:receptor activity; P:protein amino acid phosphorylation; F:ATP binding; C:integral to membrane; F:protein serine/threonine kinase activity; P:oxidation reduction; F:2-alkenal reductase activity; P:signal transduction; P:serine family amino acid metabolic process
Unigene-8832	2.50586	0.0140674	Xyloglucan 6-xylosyltransferase [Medicago truncatula]	P:root hair elongation; F:UDP-xylosyltransferase activity; F:xyloglucan 6-xylosyltransferase activity; C:cell part; P:xyloglucan biosynthetic process
Unigene-91581	2.50563	0.0222812	hypothetical protein ARALYDRAFT 479001 [Arabidopsis lyrata subsp. lyrata]	P:metabolic process
Unigene-5397	2.50563	0.0411463	kinase, putative [Ricinus communis]	C:endomembrane system; F:transmembrane receptor protein tyrosine kinase activity; C:cytoplasmic membrane-bounded vesicle; P:protein amino acid phosphorylation; F:ATP binding; F:protein serine/threonine kinase activity; C:mitochondrion; F:protein homodimerization activity; P:transmembrane receptor protein tyrosine kinase signaling pathway; P:serine family amino acid metabolic process
Unigene-25653	2.50563	0.0367142	uncharacterized protein LOC100250909 [Vitis vinifera]	C:membrane
Unigene-100599	2.50162	0.0206453	8-hydroxyquercetin 8-O-methyltransferase-like [Vitis vinifera]	F:O-methyltransferase activity
Unigene-27514	2.50066	0.0276931	proline transporter [Elaeis guineensis]	F:L-proline transmembrane transporter activity; P:proline transport; C:integral to membrane; C:plasma membrane
Unigene-25566	2.49891	0.0181074	Os03g0565500 [Oryza sativa Japonica Group]	F:translation elongation factor activity; C:mitochondrion; F:ATP binding; P:GTP catabolic process; F:GTPase activity; P:response to cadmium ion; F:GTP binding; C:ribosome; P:regulation of translational elongation
Unigene-26566	2.49741	0.0206734	zinc finger protein-like protein [Vitis vinifera]	P:response to cold; C:cell part; P:regulation of transcription, DNA-dependent
Unigene-1453	2.4947	0.0130961	embryo-abundant protein EMB-like [Elaeis guineensis]	P:methylation; C:plastid; F:methyltransferase activity
Unigene-22936	2.49441	0.0221745	AT-hook DNA-binding protein [Gossypium hirsutum]	F:DNA binding; P:neuropeptide signaling pathway; F:calcium ion binding; P:cell adhesion; F:G-protein coupled receptor activity; C:integral to membrane; C:plasma membrane
Unigene-21832	2.49201	0.0211474	transferase, transferring glycosyl groups, putative [Ricinus communis]	P:1,3-beta-glucan biosynthetic process; P:defense response to bacterium; C:1,3-beta-glucan synthase complex; P:leaf morphogenesis; P:reproduction; P:defense response signaling pathway, resistance gene-dependent; P:circadian rhythm; C:cytoplasmic membrane-bounded vesicle; P:callose deposition in cell wall during defense response; F:1,3-beta-glucan synthase activity; P:pollen development; P:salicyl…
Unigene-3812	2.4903	0.0223739	cytochrome P450 734A6-like [Brachypodium distachyon]	F:secologanin synthase activity; P:brassinosteroid homeostasis; C:endomembrane system; P:brassinosteroid metabolic process; F:electron carrier activity; F:protein binding; F:heme binding; F:peroxidase activity; F:steroid hydroxylase activity; F:oxygen binding; P:response to brassinosteroid stimulus; P:response to light stimulus; P:oxidation reduction; P:indole biosynthetic process; P:electron tra…
Unigene-19063	2.4903	0.0270975	hypothetical protein OsI 08898 [Oryza sativa Indica Group]	C:nucleolus; F:serine-type endopeptidase activity; C:chloroplast; P:proteolysis; P:oxidation reduction; F:2-alkenal reductase activity
Unigene-27167	2.48922	0.0245752	unnamed protein product [Vitis vinifera]	C:mitochondrion
Unigene-5223	2.48763	0.0379729	predicted protein [Populus trichocarpa]	P:molybdate ion transport; C:vacuole; C:endomembrane system; C:plasma membrane; F:molybdate ion transmembrane transporter activity; F:sulfate transmembrane transporter activity; C:mitochondrion; P:sulfate transport
Unigene-9064	2.48552	0.0244621	protein IQ-DOMAIN 1-like [Vitis vinifera]	-
Unigene-19279	2.48025	0.0262876	ATP-dependent zinc metalloprotease FTSH 5, mitochondrial-like [Brachypodium distachyon]	C:mitochondrion; C:plastid; P:ATP catabolic process; F:ATP-dependent peptidase activity; F:metalloendopeptidase activity; P:proteolysis; F:ATP binding; F:microtubule-severing ATPase activity; F:serine-type endopeptidase activity; P:protein catabolic process; C:membrane; P:ATP-dependent proteolysis
Unigene-16482	2.48025	0.0288005	flavonoid 3' hydroxylase [Actinidia chinensis]	F:heme binding; F:monooxygenase activity; P:oxidation reduction; F:electron carrier activity; P:electron transport
Unigene-7741	2.48025	0.0153286	Pyrophosphate-energized vacuolar membrane proton pump, putative [Ricinus communis]	P:oxidation reduction; P:tyrosine biosynthetic process; F:2-alkenal reductase activity; F:prephenate dehydrogenase (NADP+) activity; C:cytoplasmic membrane-bounded vesicle; F:magnesium ion binding; F:inorganic diphosphatase activity; P:proton transport; F:hydrogen-translocating pyrophosphatase activity; C:integral to plasma membrane; P:tryptophan biosynthetic process; P:L-phenylalanine biosynthet…
Unigene-25094	2.47815	0.0212529	UDP-glucoronosyl/UDP-glucosyl transferase family protein [Arabidopsis lyrata subsp. lyrata]	F:transferase activity; P:metabolic process; F:transferase activity, transferring hexosyl groups; F:anthocyanidin 3-O-glucosyltransferase activity; F:transferase activity, transferring glycosyl groups; C:cytoplasmic membrane-bounded vesicle
Unigene-10569	2.47778	0.0225279	RING-H2 finger protein ATL3-like [Glycine max]	F:zinc ion binding
Unigene-37570	2.47666	0.0199033	unknown [Picea sitchensis]	C:eukaryotic translation initiation factor 2 complex; F:translation initiation factor activity; C:nucleus; C:ribosome; P:regulation of translational initiation
Unigene-77956	2.4758	0.043026	ribosomal protein L27a [Petunia x hybrida]	C:intracellular
Unigene-2988	2.47495	0.0338099	zinc finger CCCH domain-containing protein 53-like [Glycine max]	F:zinc ion binding; F:nucleotide binding; F:RNA binding
Unigene-26964	2.47371	0.042206	hypothetical protein SORBIDRAFT 03g025720 [Sorghum bicolor]	F:carbamoyl-phosphate synthase (glutamine-hydrolyzing) activity; P:arginine biosynthetic process; F:carbamoyl-phosphate synthase (ammonia) activity; F:ATP binding; C:chloroplast stroma; P:cellular response to phosphate starvation; C:membrane; C:carbamoyl-phosphate synthase complex; P:pyrimidine base metabolic process; P:glutamate metabolic process; P:proline metabolic process
Unigene-4441	2.47371	0.0399273	Os09g0249400 [Oryza sativa Japonica Group]	C:mitochondrion; C:membrane
Unigene-20922	2.47245	0.0135985	unnamed protein product [Vitis vinifera]	C:endomembrane system; F:molecular function; P:biological process
Unigene-4934	2.47211	0.018461	2-hydroxyacyl-CoA lyase-like [Glycine max]	F:oxalyl-CoA decarboxylase activity; F:magnesium ion binding; F:transferase activity; F:thiamin pyrophosphate binding; F:pyruvate decarboxylase activity; P:glyoxylate metabolic process; P:gluconeogenesis; P:glycolysis
Unigene-24110	2.47169	0.0476165	unnamed protein product [Vitis vinifera]	P:regulation of protein catabolic process; C:proteasome regulatory particle, lid subcomplex; P:embryonic development ending in seed dormancy; C:plasma membrane; F:protein binding; P:ubiquitin-dependent protein catabolic process; F:enzyme regulator activity; P:regulation of catalytic activity; C:nucleus
Unigene-26409	2.47097	0.0216358	hypothetical protein MTR 8g085190 [Medicago truncatula]	F:UMP kinase activity; P:pyrimidine nucleotide biosynthetic process; C:cytoplasm; F:transferase activity; P:cellular amino acid biosynthetic process; C:nucleus; F:DNA binding
Unigene-27294	2.47012	0.0320055	hypothetical protein OsJ 12287 [Oryza sativa Japonica Group]	F:carbon-nitrogen ligase activity, with glutamine as amido-N-donor; F:protein binding; C:integral to chloroplast outer membrane; F:amidase activity; P:arginine metabolic process; P:L-phenylalanine metabolic process; P:proline metabolic process; P:tryptophan metabolic process; P:benzoate metabolic process; P:styrene catabolic process
Unigene-15272	2.46861	0.0199422	predicted protein [Hordeum vulgare subsp. vulgare]	C:vacuolar membrane; C:integral to membrane; C:plant-type vacuole; F:calcium ion binding; P:transmembrane transport
Unigene-1623	2.46787	0.0445138	galacturonosyltransferase 8-like [Vitis vinifera]	F:polygalacturonate 4-alpha-galacturonosyltransferase activity; C:Golgi apparatus; C:cytoplasmic membrane-bounded vesicle; P:homogalacturonan biosynthetic process; C:mitochondrion; P:starch metabolic process; P:sucrose metabolic process; P:nucleotide metabolic process
Unigene-24168	2.46787	0.0217505	hypothetical protein [Eutrema halophilum]	F:molecular function; P:biological process; C:cellular component
Unigene-1735	2.46787	0.0391411	hypothetical protein SORBIDRAFT 02g019610 [Sorghum bicolor]	C:membrane; F:transferase activity, transferring phosphorus-containing groups; F:protein serine/threonine phosphatase activity; C:cytoplasm; C:nucleus; P:protein amino acid dephosphorylation; C:protein serine/threonine phosphatase complex
Unigene-554	2.46117	0.0138483	60S ribosomal protein L26-1 [Vitis vinifera]	F:structural constituent of ribosome; C:large ribosomal subunit; P:translation; P:ribosome biogenesis
Unigene-79388	2.45972	0.0223093	hypothetical protein SORBIDRAFT 01g010390 [Sorghum bicolor]	C:CUL4 RING ubiquitin ligase complex; C:COPI vesicle coat; C:mitochondrion; F:myosin heavy chain kinase activity; F:protein binding; P:ER to Golgi vesicle-mediated transport; F:transporter activity; P:intracellular protein transport; F:structural molecule activity; C:plasma membrane; P:serine family amino acid metabolic process; P:phosphorylation; C:myosin complex
Unigene-74414	2.45919	0.0197061	predicted protein [Populus trichocarpa]	F:sugar binding; C:plant-type cell wall; F:cation binding; F:protein binding; F:beta-galactosidase activity; C:apoplast; C:plastid; P:galactose metabolic process; P:glycosaminoglycan catabolic process; P:glycosphingolipid metabolic process; C:beta-galactosidase complex; P:glycerolipid metabolic process
Unigene-2657	2.45788	0.0272791	pectinesterase inhibitor-like [Glycine max]	C:plastid
Unigene-25008	2.45788	0.0226938	uncharacterized protein LOC100854830 [Vitis vinifera]	C:cytoplasmic membrane-bounded vesicle; C:membrane
Unigene-113565	2.45577	0.017242	chitinase A [Ananas comosus]	P:carbohydrate metabolic process; C:endomembrane system; F:cation binding; P:response to wounding; P:response to cold; P:response to light intensity; P:cellular response to water deprivation; F:lysozyme activity; P:response to salt stress
Unigene-29874	2.45537	0.019315	Bowman-Birk serine proteinase inhibitor [Musa acuminata AAA Group]	F:peptidase inhibitor activity; C:cytoplasmic membrane-bounded vesicle
Unigene-18106	2.45223	0.0188951	beta-galactosidase [Sandersonia aurantiaca]	C:cell wall; F:beta-galactosidase activity; F:sugar binding; F:cation binding; P:galactose metabolic process; P:glycosaminoglycan catabolic process; P:glycosphingolipid metabolic process; C:beta-galactosidase complex; P:glycerolipid metabolic process
Unigene-2956	2.45223	0.0418798	uncharacterized protein LOC100305516 precursor [Glycine max]	-
Unigene-6447	2.44966	0.0350235	LOB domain-containing protein 38-like [Glycine max]	P:biological process; C:cellular component
Unigene-27337	2.44966	0.0355099	predicted protein [Hordeum vulgare subsp. vulgare]	C:plastid
Unigene-3469	2.44723	0.0334286	NPR1 interactor [Oryza sativa Indica Group]	C:chromosome; F:ATP binding; F:nucleotide binding; P:DNA topological change; F:DNA topoisomerase (ATP-hydrolyzing) activity; F:DNA topoisomerase activity; F:isomerase activity; F:DNA binding; F:molecular function; P:biological process; C:cellular component
Unigene-1720	2.44723	0.0485206	transcriptional corepressor SEUSS-like [Vitis vinifera]	P:embryonic development; F:DNA binding; F:transcription cofactor activity; P:regulation of flower development; F:protein heterodimerization activity; F:molecular adaptor activity; C:plastid; P:ovule development; C:transcription factor complex; P:regulation of transcription
Unigene-20369	2.44665	0.0170921	cyclin-dependent kinase F-1 [Vitis vinifera]	F:cyclin-dependent protein kinase activating kinase activity; C:cytosol; F:protein serine/threonine kinase activity; F:protein binding; F:nucleotide binding; P:regulation of cyclin-dependent protein kinase activity; P:maintenance of root meristem identity; C:nucleus; P:serine family amino acid metabolic process
Unigene-18354	2.44542	0.0148736	unnamed protein product [Oryza sativa Japonica Group]	F:hydrogen-exporting ATPase activity, phosphorylative mechanism; C:integral to membrane; P:ATP catabolic process; P:ATP biosynthetic process; F:ATP binding; P:oxidative phosphorylation; P:proton transport
Unigene-25829	2.44277	0.0190494	40S ribosomal protein s2 [Cucumis melo subsp. melo]	F:structural constituent of ribosome; F:RNA binding; C:small ribosomal subunit; P:translation; P:ribosome biogenesis
Unigene-15866	2.44277	0.02377	copia LTR rider [Solanum lycopersicum]	F:binding
Unigene-4363	2.44277	0.0419381	hypothetical protein OsJ 02855 [Oryza sativa Japonica Group]	C:mitochondrion; C:plasma membrane
Unigene-3259	2.43877	0.0424871	NF-X1-type zinc finger protein NFXL1-like [Vitis vinifera]	F:zinc ion binding; F:nucleic acid binding; C:mitochondrion; P:regulation of transcription, DNA-dependent; F:potassium ion transmembrane transporter activity; ; F:transcription factor activity; F:nucleotide binding; C:membrane; C:transcription factor complex; P:regulation of transcription
Unigene-23135	2.43516	0.0412389	cytochrome P450 [Panax notoginseng]	C:cytoplasmic membrane-bounded vesicle; F:metal ion binding
Unigene-24082	2.4289	0.0357887	hypothetical protein OsJ 34095 [Oryza sativa Japonica Group]	C:membrane; C:plastid
Unigene-19276	2.42751	0.0456326	puromycin-sensitive aminopeptidase [Vitis vinifera]	F:lipid transporter activity; C:plasma membrane; P:auxin polar transport; F:aminopeptidase activity; P:lipid transport; P:proteolysis; F:zinc ion binding; F:metallopeptidase activity
Unigene-7006	2.4267	0.0268869	uncharacterized protein LOC100273781 [Zea mays]	P:cellular metabolic process; F:coenzyme binding; F:catalytic activity
Unigene-20363	2.4258	0.0244544	hypothetical protein SORBIDRAFT 06g032750 [Sorghum bicolor]	F:ligase activity; P:metabolic process
Unigene-64120	2.42367	0.028114	hypothetical protein OsJ 32495 [Oryza sativa Japonica Group]	F:metal ion binding; C:mitochondrion
Unigene-3287	2.42367	0.0359602	UDP-glycosyltransferase 85A1-like [Vitis vinifera]	F:transferase activity, transferring hexosyl groups; P:metabolic process
Unigene-4244	2.42307	0.0151658	adenosylhomocysteinase [Zea mays]	F:adenosylhomocysteinase activity; C:cytoplasm; P:one-carbon metabolic process; P:methionine metabolic process
Unigene-23578	2.42167	0.023626	germin-like protein 8-9-like [Brachypodium distachyon]	C:cytoplasmic membrane-bounded vesicle; C:apoplast; F:nutrient reservoir activity; F:manganese ion binding
Unigene-6943	2.42136	0.03561	F-box/kelch-repeat protein At1g23390-like [Glycine max]	C:integral to membrane; C:membrane; C:mitochondrial inner membrane; P:protein transport; F:protein transporter activity
Unigene-25022	2.42027	0.0271469	ABC transporter G family member 14-like [Glycine max]	F:ATPase activity
Unigene-4604	2.42027	0.0450607	transcriptional corepressor SEUSS-like [Glycine max]	F:transcription cofactor activity; P:multicellular organismal development; C:plastid; C:transcription factor complex; P:regulation of transcription
Unigene-16524	2.41549	0.0166723	endoglucanase 6 [Vitis vinifera]	C:extracellular region; F:cellulase activity; F:carbohydrate binding; P:starch metabolic process; P:sucrose metabolic process
Unigene-23224	2.41472	0.0210637	NADP-dependent malic enzyme-like [Vitis vinifera]	F:metal ion binding; F:NAD or NADH binding; P:malate metabolic process; C:plastid; F:malate dehydrogenase (oxaloacetate-decarboxylating) (NADP+) activity; P:pyruvate metabolic process; P:tricarboxylic acid cycle; P:carbon utilization
Unigene-18379	2.41452	0.0464926	predicted protein [Hordeum vulgare subsp. vulgare]	P:lipid transport; C:cytoplasmic membrane-bounded vesicle
Unigene-4690	2.41368	0.0317577	hypothetical protein OsJ 14817 [Oryza sativa Japonica Group]	F:molecular function; P:biological process; F:metal ion binding; F:zinc ion binding
Unigene-25102	2.41303	0.0284201	serine hydroxymethyltransferase 1 [Vitis vinifera]	F:pyridoxal phosphate binding; P:L-serine metabolic process; P:response to cadmium ion; C:plasma membrane; P:methylation; C:cytosol; F:methyltransferase activity; F:glycine hydroxymethyltransferase activity; P:glycine metabolic process
Unigene-20916	2.41303	0.0175377	uncharacterized protein LOC100253453 [Vitis vinifera]	F:RNA binding; F:hydrolase activity; F:ubiquitin thiolesterase activity; F:nucleic acid binding; P:biological process; C:cellular component
Unigene-5393	2.41208	0.0446934	hypothetical protein OsI 11041 [Oryza sativa Indica Group]	C:integral to membrane; F:transferase activity, transferring hexosyl groups; F:ATPase activity, coupled to transmembrane movement of ions, phosphorylative mechanism; P:ATP biosynthetic process; F:ATP binding; P:cation transport
Unigene-25465	2.41208	0.0425872	uncharacterized protein LOC100254146 [Vitis vinifera]	C:membrane; F:zinc ion binding; C:plastid
Unigene-3483	2.40986	0.041701	hypothetical protein OsI 31754 [Oryza sativa Indica Group]	F:nucleotide binding; F:RNA binding
Unigene-24727	2.40659	0.0304847	hypothetical protein OsI 04723 [Oryza sativa Indica Group]	C:mitochondrion; F:ATP binding; F:transferase activity; C:chloroplast stroma; P:microgametogenesis; P:'de novo' IMP biosynthetic process; F:phosphoribosylformylglycinamidine synthase activity; P:purine base metabolic process
Unigene-23205	2.40659	0.0200098	unnamed protein product [Vitis vinifera]	C:endomembrane system; F:polygalacturonase activity; P:cellular cell wall organization; C:mitochondrion; P:starch metabolic process; P:sucrose metabolic process
Unigene-15078	2.40599	0.0405318	hypothetical protein VITISV 028074 [Vitis vinifera]	P:protein folding; C:cytoplasmic membrane-bounded vesicle; P:response to stress; F:ATP binding; F:unfolded protein binding
Unigene-74322	2.40541	0.0321511	Respiratory burst oxidase-like protein [Medicago truncatula]	F:FAD binding; F:NAD(P)H oxidase activity; C:integral to membrane; F:iron ion binding; F:peroxidase activity; F:electron carrier activity; F:calcium ion binding; P:oxidation reduction; C:plasma membrane; P:peroxidase reaction; P:response to oxidative stress; P:electron transport
Unigene-8630	2.4043	0.0394409	hypothetical protein OsI 31754 [Oryza sativa Indica Group]	F:nucleic acid binding; F:nucleotide binding
Unigene-87172	2.4013	0.0352495	aconitate hydratase 3 [Citrus clementina]	; P:response to oxidative stress; P:glyoxylate cycle; C:cytosol; F:copper ion binding; C:cell wall; P:ethylene biosynthetic process; P:cellular response to iron ion; C:mitochondrion; P:response to salt stress; F:1-aminocyclopropane-1-carboxylate oxidase activity; P:cellular response to fatty acid; ; C:vacuolar membrane; F:4 iron, 4 sulfur cluster binding; P:cellular response to potassium ion star…
Unigene-26740	2.4013	0.0181925	ammonium transporter, putative [Ricinus communis]	; C:integral to membrane; F:ammonium transmembrane transporter activity
Unigene-1339	2.40062	0.0273054	protein SUR2 [Zea mays]	P:sphingoid biosynthetic process; P:fatty acid biosynthetic process; P:oxidation reduction; C:integral to membrane; P:photomorphogenesis; F:C-4 methylsterol oxidase activity; C:cytoplasmic membrane-bounded vesicle; F:sphingosine hydroxylase activity; F:iron ion binding; C:endoplasmic reticulum; C:Golgi apparatus
Unigene-19090	2.40044	0.0178888	predicted protein [Populus trichocarpa]	C:cytoplasmic membrane-bounded vesicle
Unigene-1131	2.39923	0.0177019	6-phosphogluconate dehydrogenase, decarboxylating-like isoform 3 [Glycine max]	F:NADP or NADPH binding; C:peroxisome; P:pentose-phosphate shunt; F:phosphogluconate dehydrogenase (decarboxylating) activity; P:response to salt stress; P:D-gluconate metabolic process
Unigene-25243	2.39872	0.0359829	unnamed protein product [Vitis vinifera]	F:long-chain-alcohol O-fatty-acyltransferase activity; F:transferase activity; F:acyltransferase activity; C:integral to membrane; C:membrane; P:biological process; C:cellular component
Unigene-6816	2.39825	0.0224262	clathrin light chain 2-like [Vitis vinifera]	C:clathrin coat of trans-Golgi network vesicle; P:vesicle-mediated transport; P:intracellular protein transport; F:structural molecule activity; C:clathrin coat of coated pit
Unigene-12707	2.39719	0.028043	unnamed protein product [Vitis vinifera]	C:mitochondrial inner membrane; C:integral to membrane; F:binding; P:transmembrane transport
Unigene-24287	2.39547	0.0321674	AC084763 10putative arm repeat protein [Oryza sativa Japonica Group]	P:lateral root development; F:protein binding; P:ubiquitin-dependent protein catabolic process; F:ubiquitin-protein ligase activity; C:nucleus; P:protein ubiquitination
Unigene-26942	2.39452	0.049777	transcription initiation factor TFIID subunit 6-like isoform 2 [Glycine max]	F:translation initiation factor activity; F:transcription initiation factor activity; P:transcription initiation; F:DNA binding; P:pollen tube growth; F:RNA polymerase II transcription factor activity; P:regulation of transcription factor activity; C:ribosome; P:regulation of translational initiation; P:regulation of transcription; C:transcription factor complex; P:regulation of transcription fro…
Unigene-20870	2.39363	0.0316803	uncharacterized protein LOC100266438 [Vitis vinifera]	F:molecular function; P:biological process
Unigene-44600	2.39124	0.0479273	ankyrin repeat domain-containing protein 13B-like [Vitis vinifera]	C:plasma membrane
Unigene-25435	2.38986	0.0255341	hypothetical protein OsI 27579 [Oryza sativa Indica Group]	F:ribokinase activity; P:D-ribose metabolic process; P:phosphorylation; F:ATP binding; F:fructokinase activity; P:pentose-phosphate shunt; P:starch metabolic process; P:sucrose metabolic process; P:fructose metabolic process; P:mannose metabolic process
Unigene-26075	2.38986	0.0307992	protein transport protein SEC23-like [Brachypodium distachyon]	P:transport
Unigene-3890	2.38986	0.0404934	purine permease 3 [Vitis vinifera]	C:integral to membrane
Unigene-3608	2.38922	0.0223173	UDP-glycosyltransferase 87A2-like [Brachypodium distachyon]	F:transferase activity, transferring glycosyl groups
Unigene-5526	2.38862	0.0479361	hypothetical protein VITISV 019349 [Vitis vinifera]	P:alcohol metabolic process; F:FAD binding; P:response to cold; F:long-chain-alcohol oxidase activity; C:integral to membrane; C:mitochondrion; P:oxidation reduction
Unigene-2803	2.38749	0.0471294	zinc finger protein, putative [Ricinus communis]	F:metal ion binding; F:zinc ion binding; C:plastid; C:cytoplasmic membrane-bounded vesicle; C:membrane; F:ligase activity
Unigene-21744	2.38576	0.0211679	hypothetical protein SORBIDRAFT 09g008200 [Sorghum bicolor]	F:sodium:hydrogen antiporter activity; P:transmembrane transport; C:integral to membrane; P:sodium ion transport; P:regulation of pH; P:proton transport
Unigene-28402	2.38553	0.0414538	predicted protein [Populus trichocarpa]	P:protein amino acid phosphorylation; F:ATP binding; F:protein serine/threonine kinase activity; P:oxidation reduction; F:2-alkenal reductase activity; P:serine family amino acid metabolic process
Unigene-20636	2.38495	0.019859	tubulin alpha-3/alpha-5 chain [Arabidopsis thaliana]	C:cytosol; C:cell wall; C:microtubule; C:tubulin complex; P:protein polymerization; P:GTP catabolic process; P:microtubule-based movement; P:cellular response to gravity; F:GTPase activity; F:structural constituent of cytoskeleton; P:response to cadmium ion; F:GTP binding; C:plasma membrane
Unigene-25903	2.38467	0.0207106	hypothetical protein [Hevea brasiliensis]	-
Unigene-8775	2.38388	0.0364391	hypothetical protein SORBIDRAFT 06g001410 [Sorghum bicolor]	C:endomembrane system; C:cytoplasmic membrane-bounded vesicle; F:pectate lyase activity
Unigene-451	2.38299	0.0177422	hypothetical protein OsI 24230 [Oryza sativa Indica Group]	F:binding; C:cytoplasmic membrane-bounded vesicle; C:anchored to membrane; F:protein serine/threonine kinase activity; P:serine family amino acid metabolic process; P:phosphorylation
Unigene-14742	2.38107	0.0225864	LOW QUALITY PROTEIN: probable nucleoredoxin 1-like [Vitis vinifera]	P:cell redox homeostasis; F:antioxidant activity; P:oxidation reduction; F:protein-disulfide reductase activity
Unigene-14124	2.37858	0.0214426	sigma factor sigB regulation protein rsbQ [Vitis vinifera]	F:methyl indole-3-acetate esterase activity; F:methyl jasmonate esterase activity; F:methyl salicylate esterase activity; F:carboxylesterase activity; C:plastid
Unigene-21380	2.37705	0.0297689	zinc finger protein NUTCRACKER isoform 2 [Vitis vinifera]	F:zinc ion binding; F:nucleic acid binding; C:intracellular
Unigene-3330	2.37349	0.0262054	UDP-glucuronic acid/UDP-N-acetylgalactosamine transporter, putative [Ricinus communis]	C:integral to membrane; C:Golgi apparatus
Unigene-28526	2.36477	0.0388609	COP9 signalosome complex subunit 1-like [Glycine max]	P:protein complex assembly; P:embryonic development ending in seed dormancy; P:response to absence of light; F:protein binding; P:hyperosmotic response; P:photomorphogenesis; C:signalosome; P:response to salt stress; P:cullin deneddylation
Unigene-4722	2.36477	0.0353263	hypothetical protein OsI 17203 [Oryza sativa Indica Group]	C:nucleolus; P:embryonic pattern specification; P:rRNA processing; F:phosphoenolpyruvate carboxykinase (ATP) activity; F:myosin heavy chain kinase activity; P:cell division; F:ATP binding; C:small-subunit processome; P:gluconeogenesis; P:embryonic development ending in seed dormancy; P:tricarboxylic acid cycle; P:carbon utilization; P:serine family amino acid metabolic process; P:phosphorylation;…
Unigene-4002	2.36477	0.0346818	hypothetical protein OsJ 24280 [Oryza sativa Japonica Group]	P:metabolic process; F:transferase activity, transferring hexosyl groups; C:cytoplasmic membrane-bounded vesicle
Unigene-12389	2.36477	0.0435912	hypothetical protein SORBIDRAFT 06g001410 [Sorghum bicolor]	C:cytoplasmic membrane-bounded vesicle; F:pectate lyase activity
Unigene-25702	2.36477	0.0312611	nitrate reductase 1 [Vitis vinifera]	F:heme binding; F:FAD binding; F:nitrate reductase (NADH) activity; F:molybdenum ion binding; P:nitrate assimilation; F:electron carrier activity; P:oxidation reduction; C:nitrate reductase complex; P:electron transport
Unigene-330	2.36477	0.040391	predicted protein [Hordeum vulgare subsp. vulgare]	C:cytoplasmic membrane-bounded vesicle
Unigene-19434	2.36477	0.0339702	rac gtpase, putative [Ricinus communis]	C:nucleolus; C:phragmoplast; F:GTP binding; C:plasma membrane; F:sphingomyelin phosphodiesterase activity; F:protein kinase binding; P:small GTPase mediated signal transduction; F:GTPase activity; P:glycosphingolipid metabolic process
Unigene-7871	2.36477	0.0361548	RING-H2 finger protein ATL3C, putative [Ricinus communis]	F:metal ion binding; F:zinc ion binding
Unigene-4324	2.36477	0.0408276	uncharacterized protein LOC100191236 [Zea mays]	F:nucleic acid binding; F:zinc ion binding; C:intracellular; F:GTPase activator activity; P:regulation of small GTPase mediated signal transduction; ; P:signal transduction; P:positive regulation of GTPase activity; C:mediator complex; P:regulation of transcription from RNA polymerase II promoter
Unigene-570	2.36477	0.0375246	uncharacterized protein LOC100216909 [Zea mays]	P:transcription initiation from RNA polymerase II promoter; F:ATP binding; F:catalytic activity; C:transcription factor TFIIF complex; F:RNA polymerase II transcription factor activity; P:translational initiation; F:translation initiation factor activity
Unigene-26776	2.36477	0.0332359	uncharacterized protein LOC100526851 [Glycine max]	P:ion transport; P:ATP biosynthetic process; F:catalytic activity; C:membrane
Unigene-25946	2.35991	0.0228962	hypothetical protein SORBIDRAFT 03g041680 [Sorghum bicolor]	F:hydrolase activity, acting on ester bonds; C:cell wall
Unigene-528	2.35299	0.0221368	Os07g0100200 [Oryza sativa Japonica Group]	C:cytosol; P:pyridoxal phosphate biosynthetic process; P:response to UV-B; P:chlorophyll metabolic process; P:response to non-ionic osmotic stress; P:pyridoxine biosynthetic process; P:hyperosmotic salinity response; P:cellular amino acid metabolic process; P:response to lipid hydroperoxide; C:endomembrane system; F:protein heterodimerization activity; F:protein homodimerization activity; F:catal…
Unigene-20084	2.35024	0.0218155	cellulose synthase BoCesA5 [Bambusa oldhamii]	F:metal ion binding; F:transferase activity, transferring glycosyl groups; P:cellular process; C:membrane
Unigene-41009	2.34865	0.0240549	putative plastidial pyruvate dehydrogenase E1 beta protein [Elaeis guineensis]	P:fatty acid biosynthetic process; C:chloroplast envelope; F:pyruvate dehydrogenase (acetyl-transferring) activity; C:plastid pyruvate dehydrogenase complex; C:mitochondrion; P:oxidation reduction; P:gluconeogenesis; P:glycolysis; P:isoleucine biosynthetic process; P:leucine biosynthetic process; P:valine biosynthetic process
Unigene-28570	2.34809	0.0385261	pentatricopeptide repeat-containing protein At2g30780 [Vitis vinifera]	C:mitochondrion
Unigene-28442	2.34685	0.037593	predicted protein [Populus trichocarpa]	C:integral to endoplasmic reticulum membrane; F:transferase activity, transferring glycosyl groups; P:GPI anchor biosynthetic process
Unigene-5110	2.34685	0.0440672	putative CLAVATA1 receptor kinase [Oryza sativa Japonica Group]	C:cytoplasmic membrane-bounded vesicle; F:protein kinase activity; P:metabolic process
Unigene-17186	2.34651	0.0214017	unnamed protein product [Vitis vinifera]	F:kinase activity
Unigene-7953	2.34541	0.0469221	E3 ubiquitin-protein ligase HERC2-like [Vitis vinifera]	F:chromatin binding; F:Ran GTPase binding; C:chromatin
Unigene-28270	2.34541	0.0286458	Os08g0162100 [Oryza sativa Japonica Group]	-
Unigene-26125	2.34371	0.0443711	pentatricopeptide repeat-containing protein At4g36680, mitochondrial-like [Vitis vinifera]	C:cell part
Unigene-25662	2.34275	0.0449374	Methylmalonate semialdehyde dehydrogenase [Medicago truncatula]	F:copper ion binding; F:3-chloroallyl aldehyde dehydrogenase activity; C:mitochondrion; P:oxidation reduction; F:methylmalonate-semialdehyde dehydrogenase (acylating) activity; P:response to oxidative stress; P:inositol metabolic process; P:isoleucine catabolic process; P:leucine catabolic process; P:valine catabolic process
Unigene-13091	2.33641	0.0216611	respiratory burst oxidase homolog protein B-like [Glycine max]	F:FAD binding; F:NAD(P)H oxidase activity; C:integral to membrane; F:iron ion binding; F:peroxidase activity; F:electron carrier activity; F:calcium ion binding; P:oxidation reduction; C:plasma membrane; P:peroxidase reaction; P:response to oxidative stress; P:electron transport
Unigene-24156	2.33569	0.0217423	pathogen-related protein [Vitis vinifera]	P:response to stimulus
Unigene-108804	2.33563	0.0249135	Os08g0484500 [Oryza sativa Japonica Group]	P:shikimate biosynthetic process; P:chorismate biosynthetic process; F:3-deoxy-7-phosphoheptulonate synthase activity; F:lyase activity; C:chloroplast; P:tryptophan biosynthetic process; P:tyrosine biosynthetic process; P:L-phenylalanine biosynthetic process
Unigene-22780	2.33533	0.0272265	predicted protein [Hordeum vulgare subsp. vulgare]	C:mitochondrion; F:peptidase activity
Unigene-1379	2.33374	0.030988	putative DEAD-box ATP-dependent RNA helicase 29-like [Vitis vinifera]	F:RNA binding; F:ATP binding; C:nucleus; F:ATP-dependent helicase activity
Unigene-11987	2.33001	0.036064	serine-threonine protein kinase, plant-type, putative [Ricinus communis]	F:kinase activity; C:cell part; P:metabolic process
Unigene-20397	2.32998	0.0193859	hypothetical protein OsJ 07939 [Oryza sativa Japonica Group]	F:protein tyrosine kinase activity; P:protein amino acid phosphorylation; F:ATP binding; P:cell wall macromolecule catabolic process; F:protein serine/threonine kinase activity; C:mitochondrion; P:serine family amino acid metabolic process
Unigene-11281	2.3287	0.0437042	cinnamoyl CoA reductase [Lolium perenne]	F:cinnamoyl-CoA reductase activity; P:oxidation reduction; F:coenzyme binding; F:dihydrokaempferol 4-reductase activity; P:coumarin biosynthetic process; P:lignin biosynthetic process; P:stilbene biosynthetic process; P:flavonoid biosynthetic process
Unigene-10046	2.32699	0.0202433	probable linoleate 9S-lipoxygenase 5 [Vitis vinifera]	P:oxylipin biosynthetic process; F:iron ion binding; F:lipoxygenase activity; P:oxidation reduction
Unigene-26353	2.32578	0.0473291	unnamed protein product [Vitis vinifera]	F:acyltransferase activity; C:endomembrane system; C:integral to membrane; C:plasma membrane; P:acyl-carrier-protein biosynthetic process
Unigene-21482	2.32413	0.0351134	probable auxin efflux carrier component 1c-like [Brachypodium distachyon]	P:transmembrane transport; C:integral to membrane
Unigene-30027	2.32271	0.0302536	Os02g0593700 [Oryza sativa Japonica Group]	C:cytoplasm
Unigene-53	2.32234	0.0484201	uncharacterized protein LOC100826577 [Brachypodium distachyon]	F:zinc ion binding; C:cytoplasm; P:biological process
Unigene-24417	2.32038	0.0329655	endothelin-converting enzyme 2 [Vitis vinifera]	F:methyltransferase activity; P:methylation
Unigene-18073	2.31879	0.0271029	hypothetical protein SORBIDRAFT 07g005310 [Sorghum bicolor]	C:cytoplasmic membrane-bounded vesicle; C:apoplast; F:nutrient reservoir activity; F:manganese ion binding
Unigene-945	2.31586	0.0359612	LOB domain-containing protein, putative [Ricinus communis]	P:nitrogen compound metabolic process; P:simple leaf morphogenesis
Unigene-27482	2.31586	0.0239997	probable cinnamyl alcohol dehydrogenase 6 [Vitis vinifera]	F:zinc ion binding; F:mannitol dehydrogenase activity; P:oxidation reduction
Unigene-26092	2.31485	0.0330598	uncharacterized protein LOC100280403 [Zea mays]	P:metabolic process; F:catalytic activity; C:mitochondrion; C:plastid
Unigene-8124	2.31324	0.0367982	tyrosyl-tRNA synthetase [Vitis vinifera]	P:tyrosyl-tRNA aminoacylation; F:tyrosine-tRNA ligase activity; F:ATP binding; C:plastid; P:tryptophan biosynthetic process; P:tyrosine biosynthetic process; P:L-phenylalanine biosynthetic process
Unigene-12681	2.31214	0.0210367	Os01g0794800 [Oryza sativa Japonica Group]	F:serine-type endopeptidase activity; C:cytoplasmic membrane-bounded vesicle; P:proteolysis
Unigene-1016	2.3085	0.0249503	8-hydroxyquercetin 8-O-methyltransferase [Vitis vinifera]	F:methyltransferase activity
Unigene-27652	2.30848	0.0207384	fructose-bisphosphate aldolase [Elaeis guineensis]	P:glycolysis; C:cytoplasm; F:fructose-bisphosphate aldolase activity; P:fructose metabolic process; P:mannose metabolic process; P:inositol metabolic process; P:gluconeogenesis; P:pentose-phosphate shunt; P:carbon utilization
Unigene-19205	2.30757	0.0210616	hypothetical protein OsI 34329 [Oryza sativa Indica Group]	F:pyridoxal phosphate binding; P:methionine catabolic process via 2-oxobutanoate; F:methionine gamma-lyase activity; F:transferase activity; C:cytosol
Unigene-23048	2.30636	0.024066	uncharacterized protein LOC100796698 precursor [Glycine max]	F:hydrolase activity, hydrolyzing O-glycosyl compounds; F:xyloglucan:xyloglucosyl transferase activity; C:cytoplasmic membrane-bounded vesicle; C:cell wall; P:cellular glucan metabolic process; C:apoplast
Unigene-4901	2.30465	0.0324049	acetylglutamate kinase, chloroplastic-like isoform 1 [Brachypodium distachyon]	P:arginine biosynthetic process; P:phosphorylation; F:acetylglutamate kinase activity; P:proline biosynthetic process; F:glutamate 5-kinase activity; C:plastid; P:urea cycle intermediate metabolic process; P:glutamate biosynthetic process
Unigene-24216	2.30176	0.0385983	glutamate receptor 2.8-like [Vitis vinifera]	F:receptor activity; C:membrane; F:ion channel activity; P:signal transduction; P:ion transport
Unigene-17097	2.29982	0.0317798	hypothetical protein SORBIDRAFT 06g032750 [Sorghum bicolor]	C:peroxisome; F:catalytic activity
Unigene-27686	2.29717	0.0229209	Os03g0709300 [Oryza sativa Japonica Group]	C:cytoplasmic membrane-bounded vesicle; F:metal ion binding
Unigene-27411	2.29551	0.0304139	transmembrane 9 superfamily member 3-like [Glycine max]	C:cytoplasmic membrane-bounded vesicle; C:integral to membrane
Unigene-3621	2.29131	0.0325845	hypothetical protein OsI 26388 [Oryza sativa Indica Group]	-
Unigene-23672	2.29047	0.0268204	beta-1,3-glucanase [Elaeis guineensis]	F:glucan endo-1,3-beta-D-glucosidase activity; F:cation binding; P:starch metabolic process; P:sucrose metabolic process
Unigene-3522	2.2876	0.040972	microtubule-associated protein RP/EB family member 3 [Vitis vinifera]	F:microtubule binding; C:tubulin complex
Unigene-3682	2.2857	0.0456727	peptide transporter, putative [Ricinus communis]	C:integral to membrane; P:oligopeptide transport; F:transporter activity
Unigene-25301	2.28504	0.0314252	pentatricopeptide repeat-containing protein At5g60960, mitochondrial-like [Vitis vinifera]	C:mitochondrion
Unigene-23065	2.28347	0.0303521	OSJNBa0081L15.19 [Oryza sativa Japonica Group]	F:ATP binding
Unigene-4538	2.28231	0.0347123	hypothetical protein OsI 11954 [Oryza sativa Indica Group]	C:ribosome
Unigene-7385	2.27938	0.0426601	unnamed protein product [Vitis vinifera]	C:membrane; C:cytoplasmic membrane-bounded vesicle
Unigene-26820	2.2788	0.02731	hypothetical protein MBP 91N22.56 [Musa balbisiana]	C:nucleus; F:molecular function; P:biological process; C:cellular component; P:response to gibberellin stimulus; P:leaf senescence; P:regulation of gene expression
Unigene-2285	2.27862	0.0488957	uridine 5'-monophosphate synthase, putative [Ricinus communis]	P:'de novo' UMP biosynthetic process; F:orotidine-5'-phosphate decarboxylase activity; F:magnesium ion binding; P:'de novo' pyrimidine base biosynthetic process; P:response to cadmium ion; P:cellular response to phosphate starvation; F:orotate phosphoribosyltransferase activity
Unigene-172	2.27679	0.024664	hypothetical protein SORBIDRAFT 05g008570 [Sorghum bicolor]	C:cytoplasmic membrane-bounded vesicle; F:nucleoside-diphosphatase activity; F:ATPase activity; P:pollen germination; C:Golgi apparatus; C:mitochondrion
Unigene-23738	2.2747	0.0235737	hypothetical protein SORBIDRAFT 10g009530 [Sorghum bicolor]	C:integral to membrane; F:glycolipid transporter activity; C:cytoplasm; P:oligopeptide transport; F:glycolipid binding; P:glycolipid transport
Unigene-21940	2.27434	0.022561	predicted protein [Populus trichocarpa]	F:arabinose-5-phosphate isomerase activity; P:carbohydrate metabolic process; F:sugar binding
Unigene-21502	2.2712	0.0315407	sugar transport protein 14 [Zea mays]	C:cytoplasmic membrane-bounded vesicle; C:plasma membrane; P:galactose transport; F:galactose transmembrane transporter activity; P:transmembrane transport; F:sugar:hydrogen symporter activity; C:integral to membrane; P:oxidation reduction; F:2-alkenal reductase activity
Unigene-24929	2.27106	0.0340662	leucine-rich repeat receptor-like protein kinase, partial [Cenchrus ciliaris]	C:cytoplasmic membrane-bounded vesicle; C:plasma membrane; P:phosphorylation; F:protein binding; F:protein kinase activity; C:nucleus
Unigene-17104	2.27063	0.0233304	cinnamyl alcohol dehydrogenase [Sinopodophyllum hexandrum]	F:metal ion binding; F:oxidoreductase activity; P:metabolic process
Unigene-24338	2.2701	0.0229618	unnamed protein product [Vitis vinifera]	C:intracellular
Unigene-8579	2.26961	0.0358364	probable phosphatidylinositol 4-kinase type 2-beta At1g26270 isoform 1 [Vitis vinifera]	F:inositol or phosphatidylinositol kinase activity; F:phosphotransferase activity, alcohol group as acceptor; P:phosphorylation; C:plastid
Unigene-24928	2.26856	0.0441824	receptor serine-threonine protein kinase, putative [Ricinus communis]	C:endomembrane system; F:transmembrane receptor protein tyrosine kinase activity; F:protein binding; P:protein amino acid phosphorylation; F:ATP binding; F:protein serine/threonine kinase activity; P:transmembrane receptor protein tyrosine kinase signaling pathway; P:serine family amino acid metabolic process
Unigene-258	2.2681	0.041675	Os08g0532400 [Oryza sativa Japonica Group]	C:mitochondrion; C:membrane
Unigene-24884	2.26524	0.0435605	E3 ubiquitin-protein ligase UPL5-like [Brachypodium distachyon]	F:acid-amino acid ligase activity; P:protein modification process; C:intracellular; C:cytoplasm; P:leaf senescence; P:response to hydrogen peroxide; F:ubiquitin-protein ligase activity; P:protein ubiquitination; F:protein binding; P:response to jasmonic acid stimulus
Unigene-26372	2.26524	0.0372187	unnamed protein product [Vitis vinifera]	F:voltage-gated potassium channel activity; P:transmembrane transport; P:potassium ion transport; C:plastid; C:voltage-gated potassium channel complex
Unigene-1276	2.26425	0.0250734	hypothetical protein [Zea mays]	C:cytoplasmic membrane-bounded vesicle; F:nicotinate phosphoribosyltransferase activity; P:pyridine nucleotide biosynthetic process; F:nicotinate-nucleotide diphosphorylase (carboxylating) activity; C:cytoplasm; P:nicotinate nucleotide salvage; P:NAD biosynthetic process
Unigene-23979	2.26349	0.0258726	hypothetical protein VITISV 028562 [Vitis vinifera]	F:metal ion binding; F:oxidoreductase activity
Unigene-21304	2.26272	0.0252404	hypothetical protein OsJ 25414 [Oryza sativa Japonica Group]	F:RNA-directed DNA polymerase activity; P:RNA-dependent DNA replication; F:RNA binding; C:integral to membrane
Unigene-27346	2.26094	0.0364647	conserved oligomeric Golgi complex subunit 5 [Vitis vinifera]	C:plastid
Unigene-3896	2.25786	0.0470368	hypothetical protein ARALYDRAFT 489660 [Arabidopsis lyrata subsp. lyrata]	F:nucleic acid binding; C:cytoplasmic membrane-bounded vesicle; P:mRNA processing; P:methylation; C:nucleus; F:methyltransferase activity
Unigene-22418	2.25532	0.032193	hypothetical protein VITISV 040755 [Vitis vinifera]	P:embryonic development ending in seed dormancy; F:ATP binding; C:chloroplast; C:mitochondrion
Unigene-26892	2.25256	0.0364096	WD repeat-containing protein 20-like [Glycine max]	F:nucleotide binding
Unigene-4956	2.2523	0.0394894	sphingosine phosphate lyase, putative [Ricinus communis]	P:sphingolipid catabolic process; F:lyase activity; C:membrane; C:endoplasmic reticulum
Unigene-61423	2.25131	0.0282771	uncharacterized protein LOC100248626 [Vitis vinifera]	C:nucleolus; P:leaf senescence; P:ethylene biosynthetic process; P:defense response; F:nucleic acid binding; F:protein binding; P:cell death
Unigene-84980	2.25044	0.0432702	vacuolar ATP synthase subunit B [Zea mays]	P:plasma membrane ATP synthesis coupled proton transport; F:hydrogen ion transporting ATP synthase activity, rotational mechanism; F:ATP binding; F:proton-transporting ATPase activity, rotational mechanism; P:ATP hydrolysis coupled proton transport; C:proton-transporting V-type ATPase, V1 domain; C:proton-transporting ATP synthase complex; P:oxidative phosphorylation
Unigene-28556	2.24929	0.0488202	splicing factor 3B subunit 3-like [Vitis vinifera]	F:nucleic acid binding; C:nucleus; C:chloroplast
Unigene-12751	2.24858	0.0415973	predicted protein [Populus trichocarpa]	C:endomembrane system; F:copper ion binding; C:cytoplasmic membrane-bounded vesicle; C:apoplast; F:laccase activity; P:lignin catabolic process; P:oxidation reduction; P:electron transport
Unigene-3517	2.24836	0.0409267	predicted protein [Populus trichocarpa]	F:monosaccharide binding
Unigene-24099	2.24572	0.0291359	predicted protein [Populus trichocarpa]	F:molecular function; P:biological process; C:extracellular region; C:cellular component
Unigene-26485	2.24519	0.0301245	elongation factor Tu, chloroplastic-like [Vitis vinifera]	F:translation elongation factor activity; P:GTP catabolic process; F:GTPase activity; C:chloroplast; F:GTP binding; C:ribosome; P:regulation of translational elongation
Unigene-26148	2.24376	0.0416982	cellulose synthase-like protein E1 [Vitis vinifera]	F:cellulose synthase (UDP-forming) activity; P:cellulose biosynthetic process; C:integral to membrane; P:cellular cell wall organization; P:starch metabolic process; P:sucrose metabolic process; P:UDP-glucose metabolic process
Unigene-967	2.24359	0.0245103	asparagine synthetase [Elaeis guineensis]	F:asparagine synthase (glutamine-hydrolyzing) activity; P:glutamine metabolic process; P:asparagine biosynthetic process; F:ATP binding; P:alanine metabolic process; P:aspartate metabolic process
Unigene-46240	2.24244	0.038284	Os02g0184200 [Oryza sativa Japonica Group]	P:oxidation reduction; P:tyrosine biosynthetic process; F:2-alkenal reductase activity; F:prephenate dehydrogenase (NADP+) activity; C:cytoplasmic membrane-bounded vesicle; F:magnesium ion binding; F:inorganic diphosphatase activity; P:proton transport; F:hydrogen-translocating pyrophosphatase activity; C:integral to plasma membrane; P:tryptophan biosynthetic process; P:L-phenylalanine biosynthet…
Unigene-10344	2.23924	0.0286308	Os07g0100200 [Oryza sativa Japonica Group]	C:cytosol; P:pyridoxal phosphate biosynthetic process; P:response to UV-B; P:chlorophyll metabolic process; P:response to non-ionic osmotic stress; P:pyridoxine biosynthetic process; P:hyperosmotic salinity response; P:cellular amino acid metabolic process; P:response to lipid hydroperoxide; C:endomembrane system; F:protein heterodimerization activity; F:protein homodimerization activity; F:catal…
Unigene-18113	2.23749	0.0311119	hypothetical protein VITISV 016272 [Vitis vinifera]	-
Unigene-1012	2.23539	0.0254994	myo-inositol-1 phosphate synthase, putative [Ricinus communis]	C:cytoplasm; F:binding; P:phospholipid biosynthetic process; F:inositol-3-phosphate synthase activity; P:inositol biosynthetic process; P:streptomycin biosynthetic process
Unigene-95594	2.23526	0.0272319	serine O-acetyltransferase, putative [Musa balbisiana]	F:transferase activity
Unigene-18736	2.23329	0.0250988	uncharacterized protein LOC100260963 [Vitis vinifera]	F:molecular function; P:biological process; F:protein binding
Unigene-925	2.23142	0.0283522	SNF1-related protein kinase regulatory subunit beta-1-like [Brachypodium distachyon]	P:cellular response to nitrogen levels; F:protein binding
Unigene-1027	2.23092	0.0330865	predicted protein [Populus trichocarpa]	F:cholestenol delta-isomerase activity; P:sterol metabolic process; C:integral to membrane; C:endoplasmic reticulum; P:steroid biosynthetic process
Unigene-19589	2.23047	0.0341866	Os12g0194900 [Oryza sativa Japonica Group]	C:integral to membrane
Unigene-3872	2.22961	0.0429153	pentatricopeptide repeat-containing protein [Arabidopsis lyrata subsp. lyrata]	F:transcription factor activity; C:membrane; C:mitochondrion; P:regulation of transcription, DNA-dependent; C:transcription factor complex; P:regulation of transcription
Unigene-27703	2.22727	0.0393602	Os09g0503400 [Oryza sativa Japonica Group]	C:cytoplasm; F:leucine-tRNA ligase activity; P:leucyl-tRNA aminoacylation; F:ATP binding; P:isoleucine biosynthetic process; P:leucine biosynthetic process; P:valine biosynthetic process
Unigene-21154	2.22691	0.0283943	glutathione-S-transferase Cla47 [Elaeis guineensis]	F:transferase activity; F:lyase activity
Unigene-3543	2.22391	0.0391404	uncharacterized protein LOC100820087 [Glycine max]	C:endomembrane system; C:cytoplasmic membrane-bounded vesicle; F:protein binding
Unigene-27024	2.22275	0.0477154	hypothetical protein OsI 29570 [Oryza sativa Indica Group]	F:alpha-amylase activity; C:cytoplasmic membrane-bounded vesicle; P:sucrose catabolic process; F:calcium ion binding; P:starch catabolic process
Unigene-1156	2.22275	0.0470882	probable U3 small nucleolar RNA-associated protein 7-like [Brachypodium distachyon]	F:protein binding; C:CUL4 RING ubiquitin ligase complex; F:nucleotide binding
Unigene-4275	2.22233	0.0446841	predicted protein [Hordeum vulgare subsp. vulgare]	P:protein targeting to vacuole; C:membrane
Unigene-21250	2.22105	0.0260125	hypothetical protein OsI 38428 [Oryza sativa Indica Group]	F:nucleic acid binding; C:mitochondrion; F:nucleotide binding
Unigene-6270	2.22038	0.0468876	predicted protein [Hordeum vulgare subsp. vulgare]	F:protein kinase activity; C:intracellular membrane-bounded organelle; C:cytoplasmic part
Unigene-31	2.22016	0.0255674	8-hydroxyquercetin 8-O-methyltransferase [Vitis vinifera]	F:O-methyltransferase activity
Unigene-23083	2.21591	0.0359395	beta-tubulin [Cymbidium faberi]	C:microtubule; P:protein polymerization; P:GTP catabolic process; P:microtubule-based movement; F:GTPase activity; F:structural molecule activity; C:cytoplasm; F:GTP binding
Unigene-27773	2.21591	0.0464284	uncharacterized protein LOC100253981 [Vitis vinifera]	C:chloroplast envelope
Unigene-68159	2.21463	0.0292297	protein with unknown function [Ricinus communis]	P:protein transport; F:hydrolase activity; F:DNA binding; F:GTP binding; P:small GTPase mediated signal transduction
Unigene-25358	2.21277	0.0488653	cytochrome P450 [Populus trichocarpa]	P:suberin biosynthetic process; F:electron carrier activity; F:heme binding; P:very-long-chain fatty acid biosynthetic process; F:oxygen binding; C:endoplasmic reticulum; F:aromatase activity; P:oxidation reduction; P:electron transport
Unigene-5620	2.21219	0.0260944	Os07g0106200 [Oryza sativa Japonica Group]	F:oxidoreductase activity; P:transmembrane transport; F:sugar:hydrogen symporter activity; P:carbohydrate transport; C:integral to membrane
Unigene-27030	2.21115	0.0483919	predicted protein [Hordeum vulgare subsp. vulgare]	P:transmembrane transport; C:membrane
Unigene-2332	2.20949	0.0421268	unnamed protein product [Vitis vinifera]	C:mitochondrion
Unigene-96	2.20912	0.0331362	uncharacterized protein LOC100263332 [Vitis vinifera]	F:DNA binding
Unigene-1553	2.20682	0.0417003	predicted protein [Populus trichocarpa]	F:molecular function; P:biological process; C:cellular component
Unigene-14020	2.20521	0.0303949	staphylococcal nuclease domain-containing protein 1 [Vitis vinifera]	C:cytosol; F:RNA binding; P:protein secretion; P:seed germination; C:RNA-induced silencing complex; P:gene silencing by RNA; P:gibberellin biosynthetic process; F:nuclease activity; C:nuclear envelope; P:response to cadmium ion; P:response to stress; C:endoplasmic reticulum
Unigene-22724	2.20302	0.0347372	calcium-transporting ATPase 4, endoplasmic reticulum-type-like [Vitis vinifera]	F:calcium-transporting ATPase activity; P:cellular manganese ion homeostasis; C:integral to endoplasmic reticulum membrane; P:manganese ion transport; C:vacuolar membrane; P:ATP biosynthetic process; F:ATP binding; P:calcium ion transport; P:response to cadmium ion; P:response to manganese ion; C:plasma membrane; C:sarcoplasmic reticulum
Unigene-22914	2.20085	0.0331048	LOB domain-containing protein 41-like [Glycine max]	C:mitochondrion
Unigene-23451	2.20047	0.0328009	pumilio, putative [Ricinus communis]	F:RNA binding
Unigene-24025	2.20014	0.0417114	UDP-glycosyltransferase 73C3 [Vitis vinifera]	P:flavonol biosynthetic process; F:quercetin 4'-O-glucosyltransferase activity; F:quercetin 7-O-glucosyltransferase activity; F:quercetin 3-O-glucosyltransferase activity
Unigene-20927	2.19943	0.0313855	predicted protein [Populus trichocarpa]	P:nucleotide metabolic process; C:vacuole; F:phosphodiesterase I activity; C:plastid
Unigene-65569	2.19876	0.0314762	polyubiquitin [Ulva linza]	-
Unigene-24217	2.19795	0.0395892	hypothetical protein MTR 8g085190 [Medicago truncatula]	-
Unigene-19781	2.1967	0.0341187	unnamed protein product [Vitis vinifera]	C:integral to membrane; P:oligopeptide transport; F:transporter activity
Unigene-2511	2.19309	0.0295163	tonoplast dicarboxylate transporter-like [Vitis vinifera]	P:sodium ion transport; P:deadenylation-independent decapping of nuclear-transcribed mRNA; F:mRNA binding; F:malate transmembrane transporter activity; F:m7G(5')pppN diphosphatase activity; P:malate transmembrane transport; C:cytoplasmic mRNA processing body; F:sodium:dicarboxylate symporter activity; F:protein homodimerization activity; C:vacuole; P:regulation of intracellular pH; C:membrane; P:…
Unigene-4575	2.19222	0.028474	probable methyltransferase PMT15-like [Brachypodium distachyon]	F:methyltransferase activity; P:methylation
Unigene-22305	2.19219	0.037408	conserved hypothetical protein [Ricinus communis]	F:molecular function; P:biological process
Unigene-15033	2.19074	0.0349016	predicted protein [Hordeum vulgare subsp. vulgare]	P:phospholipid transfer to membrane; P:programmed cell death; F:zinc ion binding; P:regulation of timing of transition from vegetative to reproductive phase; P:response to water deprivation; P:regulation of transcription, DNA-dependent; F:lipid binding; F:DNA binding; F:protein binding; F:transcription factor activity; C:plasma membrane; C:transcription factor complex; P:regulation of transcripti…
Unigene-5372	2.19009	0.0327121	phosphoenolpyruvate carboxylase [Jatropha curcas]	F:oxaloacetate decarboxylase activity; P:oxaloacetate metabolic process; F:magnesium ion binding; F:phosphoenolpyruvate carboxylase activity; F:2-alkenal reductase activity; P:pyruvate metabolic process; P:arginine metabolic process; P:proline metabolic process; P:gluconeogenesis; P:reductive tricarboxylic acid cycle
Unigene-25188	2.1892	0.0387007	conserved hypothetical protein [Ricinus communis]	P:regulation of transcription, DNA-dependent; C:transcription factor complex; P:transcription, DNA-dependent; C:nucleus; F:transcription factor activity; F:DNA binding; F:molecular function; P:biological process; C:cellular component; C:plastid
Unigene-1895	2.1858	0.0480156	signal recognition particle 72 kDa protein-like [Brachypodium distachyon]	F:DNA binding; C:cytoplasmic membrane-bounded vesicle; P:SRP-dependent cotranslational protein targeting to membrane; P:DNA integration; C:signal recognition particle; F:7S RNA binding
Unigene-1148	2.18153	0.0292069	succinate dehydrogenase [ubiquinone] flavoprotein subunit 1, mitochondrial isoform 2 [Vitis vinifera]	C:cell wall; C:mitochondrial respiratory chain complex II; F:cobalt ion binding; F:electron carrier activity; P:tricarboxylic acid cycle; F:ATP binding; P:mitochondrial electron transport, succinate to ubiquinone; F:FAD binding; F:succinate dehydrogenase (ubiquinone) activity; P:electron transport
Unigene-23527	2.18133	0.038571	Os03g0298300 [Oryza sativa Japonica Group]	C:plasma membrane
Unigene-26014	2.17895	0.030388	uncharacterized protein At1g01500-like [Vitis vinifera]
Unigene-11556	2.17729	0.036224	catalytic/ hydrolase [Zea mays]	P:metabolic process; F:hydrolase activity
Unigene-3153	2.17597	0.0323952	AMP-binding protein [Zea mays]	C:mitochondrion; F:o-succinylbenzoate-CoA ligase activity; P:ubiquinone biosynthetic process
Unigene-17583	2.17262	0.0327891	glyoxalase II, putative [Ricinus communis]	P:methylglyoxal catabolic process to D-lactate; F:hydroxyacylglutathione hydrolase activity; F:glutathione thiolesterase activity; P:response to salt stress; C:mitochondrion; P:pyruvate metabolic process
Unigene-27284	2.17123	0.037263	hypothetical protein SORBIDRAFT 03g006650 [Sorghum bicolor]	-
Unigene-28524	2.16885	0.0372398	3-hydroxyisobutyrate dehydrogenase, putative [Ricinus communis]	P:pentose-phosphate shunt; F:phosphogluconate dehydrogenase (decarboxylating) activity; F:coenzyme binding; P:D-gluconate metabolic process
Unigene-7224	2.16652	0.0290702	stress-related protein-like [Vitis vinifera]	P:response to stress; P:translational elongation; F:translation elongation factor activity
Unigene-27125	2.16407	0.0371173	hypothetical protein OsJ 29550 [Oryza sativa Japonica Group]	C:mitochondrial inner membrane; C:integral to membrane; F:binding; P:transmembrane transport
Unigene-21987	2.16372	0.038013	probable WRKY transcription factor 65 [Vitis vinifera]	P:transcription, DNA-dependent; F:sequence-specific DNA binding; F:transcription factor activity; P:regulation of transcription, DNA-dependent; F:DNA binding
Unigene-20640	2.15832	0.0337266	hypothetical protein SELMODRAFT 117229 [Selaginella moellendorffii]	F:metal ion binding; F:molecular function; P:biological process; F:zinc ion binding; C:cellular component; P:regulation of transcription, DNA-dependent; F:ATP binding; C:myosin complex; F:motor activity; F:transcription factor binding; C:intracellular; F:receptor activity; C:integral to membrane; P:pathogenesis
Unigene-24198	2.15832	0.0449653	uncharacterized vacuolar membrane protein YML018C-like [Brachypodium distachyon]	C:membrane
Unigene-27631	2.15516	0.0306067	predicted protein [Populus trichocarpa]	P:response to biotic stimulus; P:defense response
Unigene-26578	2.15285	0.0432245	hypothetical protein ARALYDRAFT 472206 [Arabidopsis lyrata subsp. lyrata]	F:lipid transporter activity; C:chloroplast outer membrane; P:lipid transport; F:ATP binding; C:chloroplast inner membrane
Unigene-18325	2.14438	0.0499802	coronatine-insensitive 1 [Hevea brasiliensis]	-
Unigene-22481	2.14427	0.0329653	zinc transporter 5 isoform 1 [Vitis vinifera]	C:cytoplasmic membrane-bounded vesicle; P:zinc ion transport; C:integral to membrane; F:zinc ion transmembrane transporter activity
Unigene-1085	2.14238	0.0461966	hypothetical protein OsI 37521 [Oryza sativa Indica Group]	P:signal transduction; C:plastid
Unigene-25887	2.13529	0.0438344	unnamed protein product [Vitis vinifera]	P:two-component signal transduction system (phosphorelay); F:two-component response regulator activity; P:regulation of transcription, DNA-dependent; P:regulation of transcription
Unigene-19149	2.13501	0.0375753	lipoxygenase [Camellia sinensis]	F:oxidoreductase activity; P:lipid biosynthetic process
Unigene-5619	2.13363	0.0336025	Os07g0559700 [Oryza sativa Japonica Group]	C:integral to membrane; F:sugar:hydrogen symporter activity; P:transmembrane transport; P:carbohydrate transport
Unigene-17955	2.13211	0.0484769	copper/zinc superoxide dismutase [Melastoma malabathricum]	F:metal ion binding; C:cytoplasm; P:superoxide metabolic process; F:superoxide dismutase activity; P:oxidation reduction
Unigene-1441	2.1285	0.0313034	predicted protein [Hordeum vulgare subsp. vulgare]	P:L-arginine import; F:cationic amino acid transmembrane transporter activity; F:L-lysine transmembrane transporter activity; C:plasma membrane; P:transmembrane transport; F:arginine transmembrane transporter activity; P:lysine transport; P:L-glutamate import; F:L-glutamate transmembrane transporter activity; P:cation transport; P:polyamine transport
Unigene-1074	2.12782	0.0325551	aconitase, putative [Ricinus communis]	; ; F:aconitate hydratase activity; F:4 iron, 4 sulfur cluster binding; C:plastid; P:reductive tricarboxylic acid cycle; P:glyoxylate metabolic process
Unigene-19474	2.12494	0.0354133	hypothetical protein SORBIDRAFT 08g001710 [Sorghum bicolor]	P:drug transmembrane transport; C:membrane; F:antiporter activity; F:drug transmembrane transporter activity
Unigene-22953	2.12376	0.0451682	hypothetical protein OsJ 31910 [Oryza sativa Japonica Group]	F:phosphoinositide binding; P:signal transduction; C:plasma membrane
Unigene-1048	2.12311	0.0445385	AP-3 complex subunit delta-1 [Medicago truncatula]	C:Golgi apparatus; C:membrane coat; F:clathrin binding; F:protein transporter activity; P:vesicle-mediated transport; P:intracellular protein transport
Unigene-24751	2.12311	0.0441495	uncharacterized protein LOC100263199, partial [Vitis vinifera]	C:plasma membrane; C:mitochondrion; F:nucleotide binding
Unigene-24863	2.11966	0.0424174	NAC23 [Saccharum officinarum]	F:DNA binding
Unigene-3611	2.11812	0.0329221	universal stress protein A-like protein-like [Glycine max]	P:response to stress
Unigene-1465	2.11586	0.045876	hypothetical protein SORBIDRAFT 07g023060 [Sorghum bicolor]	C:COPII vesicle coat; P:intracellular protein transport; P:ER to Golgi vesicle-mediated transport; F:zinc ion binding
Unigene-26109	2.11541	0.0460995	uncharacterized acetyltransferase At3g50280-like [Vitis vinifera]	F:transferase activity, transferring acyl groups other than amino-acyl groups; F:RNA binding; F:transferase activity
Unigene-17171	2.11254	0.0389918	hypothetical protein OsJ 33894 [Oryza sativa Japonica Group]	C:COPII vesicle coat; P:intracellular protein transport; P:ER to Golgi vesicle-mediated transport; F:zinc ion binding; C:plastid
Unigene-27982	2.10964	0.0330959	asparagine synthetase [Elaeis guineensis]	P:response to absence of light; P:response to glucose stimulus; P:response to sucrose stimulus; P:response to fructose stimulus; P:glutamine metabolic process; P:cellular response to sucrose starvation; F:ATP binding; P:asparagine biosynthetic process; F:asparagine synthase (glutamine-hydrolyzing) activity; P:cellular amino acid catabolic process; P:alanine metabolic process; P:aspartate metaboli…
Unigene-15333	2.10697	0.0471706	Os03g0327800 [Oryza sativa Japonica Group]	F:DNA binding
Unigene-323	2.10628	0.03319	Os01g0933900 [Oryza sativa Japonica Group]	F:transferase activity
Unigene-33392	2.10617	0.0404271	cytochrome P450 71A26-like [Glycine max]	F:heme binding; C:cytoplasmic membrane-bounded vesicle; F:monooxygenase activity; F:electron carrier activity; P:oxidation reduction; P:electron transport
Unigene-24632	2.10479	0.0351673	probable calcium-binding protein CML35 [Vitis vinifera]	F:protein binding; C:plasma membrane
Unigene-12899	2.10454	0.0410458	hypothetical protein SORBIDRAFT 01g050460 [Sorghum bicolor]	C:membrane
Unigene-20913	2.10351	0.0386328	LOB domain-containing protein 41-like [Glycine max]	P:response to gibberellin stimulus; P:regulation of transcription, DNA-dependent
Unigene-26121	2.10174	0.0440363	uncharacterized protein LOC100266068 [Vitis vinifera]	F:RNA binding; F:nucleic acid binding; F:phosphorylase activity; P:carbohydrate metabolic process; F:zinc ion binding; P:proteolysis; F:serine-type endopeptidase activity; F:serine-type peptidase activity; F:hydrolase activity; F:peptidase activity; C:nuclear pore; P:protein import into nucleus; F:metalloendopeptidase activity; C:proteinaceous extracellular matrix; F:metallopeptidase activity; C:…
Unigene-22371	2.09921	0.0357149	hypothetical protein SORBIDRAFT 04g034330 [Sorghum bicolor]	C:membrane
Unigene-25202	2.09684	0.0480738	unnamed protein product [Vitis vinifera]	C:cytoplasmic membrane-bounded vesicle; F:DNA binding; C:plastid
Unigene-23507	2.08803	0.0360096	hypothetical protein OsI 10369 [Oryza sativa Indica Group]	C:membrane
Unigene-37156	2.08602	0.037472	naringenin-chalcone synthase [Elaeis oleifera]	F:acyltransferase activity; F:naringenin-chalcone synthase activity; P:flavonoid biosynthetic process; P:acyl-carrier-protein biosynthetic process
Unigene-6483	2.08466	0.041593	cysteine proteinase [Elaeis guineensis]	C:cytoplasmic membrane-bounded vesicle; P:proteolysis; F:phospholipase A2 activity; F:cysteine-type endopeptidase activity; P:phospholipid catabolic process
Unigene-15240	2.083	0.0395194	pre-mRNA splicing factor, putative [Ricinus communis]	F:metallocarboxypeptidase activity; F:zinc ion binding; P:response to cold; P:proteolysis; P:starch biosynthetic process; P:nuclear mRNA splicing, via spliceosome; C:amyloplast starch grain; C:nucleus
Unigene-28605	2.08098	0.0426902	Os01g0254100 [Oryza sativa Japonica Group]	-
Unigene-24153	2.07985	0.0399209	predicted protein [Populus trichocarpa]	P:response to nematode; F:drug transmembrane transporter activity; P:drug transmembrane transport; C:vacuolar membrane; F:antiporter activity
Unigene-22309	2.07295	0.0410843	Os02g0686400 [Oryza sativa Japonica Group]	F:nucleic acid binding; P:response to cadmium ion; P:aspartyl-tRNA aminoacylation; F:ATP binding; C:chloroplast; F:aspartate-tRNA ligase activity; P:alanine metabolic process; P:aspartate metabolic process
Unigene-17157	2.07133	0.0413015	monoglyceride lipase-like [Vitis vinifera]	P:response to cadmium ion; P:response to hydrogen peroxide; F:lysophospholipase activity; P:response to zinc ion; C:plasma membrane; P:phospholipid catabolic process
Unigene-18090	2.07071	0.0450493	predicted protein [Hordeum vulgare subsp. vulgare]	P:proteolysis; F:cysteine-type endopeptidase activity
Unigene-27012	2.06959	0.0375135	14-3-3 protein [Vitis vinifera]	F:protein domain specific binding
Unigene-13476	2.06849	0.0463516	cysteine proteinase [Elaeis guineensis]	F:oxidoreductase activity; P:proteolysis; F:cysteine-type endopeptidase activity
Unigene-9	2.06802	0.0376345	adenosylhomocysteinase isoform 1 [Vitis vinifera]	F:copper ion binding; F:adenosylhomocysteinase activity; P:one-carbon metabolic process; C:vacuolar membrane; P:posttranscriptional gene silencing; P:methylation-dependent chromatin silencing; C:plasma membrane; P:embryonic development ending in seed dormancy; P:methionine metabolic process
Unigene-7345	2.06572	0.0427818	dihydrolipoyl dehydrogenase, mitochondrial-like [Glycine max]	C:glycine cleavage complex; F:copper ion binding; F:zinc ion binding; C:mitochondrial respiratory chain complex I; F:cobalt ion binding; P:cell redox homeostasis; F:ATP binding; F:protein binding; F:FAD binding; C:mitochondrial matrix; F:dihydrolipoyl dehydrogenase activity; C:chloroplast; P:response to cadmium ion; P:gluconeogenesis; P:glycolysis; P:tricarboxylic acid cycle; P:electron transport…
Unigene-119881	2.0611	0.0410825	ribosomal L9-like protein [Elaeis guineensis]	C:ribosome; F:structural constituent of ribosome; P:translation; F:rRNA binding; P:ribosome biogenesis
Unigene-17262	2.05593	0.0425828	Os01g0291500 [Oryza sativa Japonica Group]	F:transferase activity
Unigene-17886	2.05283	0.0444257	uncharacterized protein LOC100255721 [Vitis vinifera]	C:mitochondrion; F:methyltransferase activity; F:transferase activity; P:methylation
Unigene-16504	2.04939	0.0413903	vacuolar amino acid transporter 1-like [Vitis vinifera]	C:vacuolar membrane; F:amino acid transmembrane transporter activity; P:amino acid transport
Unigene-126	2.0454	0.0488534	dynamin-2B [Vitis vinifera]	P:Golgi to vacuole transport; C:vacuolar membrane; P:GTP catabolic process; F:GTPase activity; C:Golgi apparatus; F:GTP binding; C:plasma membrane
Unigene-21309	2.04485	0.0396884	predicted protein [Populus trichocarpa]	F:metal ion binding; F:zinc ion binding; P:biological process; C:cellular component; C:cytoplasmic membrane-bounded vesicle
Unigene-11143	2.0392	0.0478968	heat shock cognate 70 kDa protein-like [Glycine max]	F:ATP binding; P:response to stress; P:oxidation reduction; F:2-alkenal reductase activity
Unigene-17318	2.0372	0.0460075	clathrin heavy chain 2 [Vitis vinifera]	P:vesicle-mediated transport; F:binding; C:clathrin coat of coated pit; C:clathrin coat of trans-Golgi network vesicle; C:vacuolar membrane; P:intracellular protein transport; C:chloroplast; F:structural molecule activity
Unigene-22623	2.03205	0.0482299	hypothetical protein SORBIDRAFT 01g022490 [Sorghum bicolor]	F:oxidoreductase activity; F:binding; P:oxidation reduction; C:plastid
Unigene-17191	2.02884	0.0464077	E3 ubiquitin-protein ligase UPL1-like [Brachypodium distachyon]	F:binding; F:acid-amino acid ligase activity; P:protein modification process; C:intracellular; F:ligase activity
Unigene-53198	2.02597	0.045878	hypothetical protein SORBIDRAFT 01g020570 [Sorghum bicolor]	C:integral to membrane; F:inorganic phosphate transmembrane transporter activity; P:phosphate transport; P:transmembrane transport
Unigene-3991	2.02585	0.047884	hypothetical protein SORBIDRAFT 03g002890 [Sorghum bicolor]	C:membrane; F:binding; C:plastid
Unigene-3620	2.02461	0.0444018	14-3-3 [Mangifera indica]	F:protein domain specific binding
Unigene-3432	2.02364	0.0427254	hypothetical protein SORBIDRAFT 09g021710 [Sorghum bicolor]	F:molecular function; P:biological process
Unigene-23251	2.01843	0.0406365	cytochrome P450 [Asparagus officinalis]	F:monooxygenase activity; F:iron ion binding; C:membrane
Unigene-26486	2.0184	0.0438894	elongation factor Tu, chloroplastic-like [Vitis vinifera]	F:translation elongation factor activity; P:GTP catabolic process; F:protein binding; F:GTPase activity; C:chloroplast; F:GTP binding; C:ribosome; P:regulation of translational elongation
Unigene-21931	2.01685	0.0472569	unknown [Zea mays]	P:regulation of transcription, DNA-dependent; P:transcription, DNA-dependent; F:sequence-specific DNA binding; F:transcription regulator activity; C:nucleus; F:transcription factor activity; F:DNA binding
Unigene-1109	2.01402	0.0409631	uncharacterized protein LOC100191824 precursor [Zea mays]	F:electron carrier activity; F:copper ion binding
Unigene-21327	2.00653	0.0466154	Os01g0591000 [Oryza sativa Japonica Group]	F:retinal dehydrogenase activity; P:oxidation reduction; P:retinol metabolic process
Unigene-14761	2.00444	0.0453226	E3 ubiquitin-protein ligase UPL3-like isoform 1 [Vitis vinifera]	P:DNA endoreduplication; F:acid-amino acid ligase activity; P:trichome branching; C:plasma membrane
Unigene-17740	-2.00771	0.0483479	unnamed protein product [Vitis vinifera]	C:ribosome; F:structural constituent of ribosome; P:translation; P:ribosome biogenesis
Unigene-12932	-2.00785	0.0472719	BI1-like protein-like [Vitis vinifera]	C:integral to membrane
Unigene-3046	-2.01129	0.0494148	filament-like plant protein 7-like [Vitis vinifera]	-
Unigene-26787	-2.01424	0.0473609	probable signal peptidase complex subunit 1-like [Brachypodium distachyon]	C:endomembrane system; C:cytoplasmic membrane-bounded vesicle; C:membrane part; C:mitochondrion
Unigene-24331	-2.01815	0.0428773	histone 2B [Asparagus officinalis]	C:nucleosome; F:DNA binding; P:nucleosome assembly; C:nucleus
Unigene-23721	-2.02165	0.0408169	RNA binding protein [Elaeis oleifera]	C:nucleolus; F:RNA binding; C:mitochondrion; F:nucleotide binding
Unigene-18966	-2.02399	0.0474594	mitochondrial F0 ATP synthase D chain [Elaeis guineensis]	F:copper ion binding; F:hydrogen ion transmembrane transporter activity; F:zinc ion binding; C:mitochondrial proton-transporting ATP synthase complex, coupling factor F(o); C:nucleolus; P:response to salt stress; P:ATP synthesis coupled proton transport; C:vacuolar membrane; F:protein binding; C:chloroplast thylakoid membrane; F:hydrolase activity; C:cytosolic ribosome
Unigene-8014	-2.0291	0.0401539	Os06g0666400 [Oryza sativa Japonica Group]	; C:chromatin; F:DNA binding; C:nucleus; F:transcription regulator activity; F:nucleic acid binding; F:zinc ion binding; F:RNA binding; F:metal ion binding; F:phosphoprotein phosphatase inhibitor activity; P:protein import into nucleus; F:protein phosphatase 1 binding; P:transcription, DNA-dependent; C:nuclear chromatin
Unigene-23782	-2.02942	0.0480986	predicted protein [Populus trichocarpa]	P:transport; P:cellular amino acid metabolic process; F:transporter activity
Unigene-22814	-2.04551	0.045443	GATA zinc finger family protein [Zea mays]	F:transcription factor activity; F:sequence-specific DNA binding; F:zinc ion binding; P:regulation of transcription, DNA-dependent; C:transcription factor complex; P:regulation of transcription
Unigene-26230	-2.04665	0.0493804	hypothetical protein SORBIDRAFT 08g021890 [Sorghum bicolor]	C:intracellular; F:GTP binding
Unigene-24014	-2.05039	0.0396068	hypothetical protein SORBIDRAFT 02g036730 [Sorghum bicolor]	F:calmodulin-dependent protein kinase activity; F:calcium ion binding; P:protein amino acid phosphorylation; F:ATP binding; P:serine family amino acid metabolic process
Unigene-4104	-2.05125	0.0388859	receptor serine-threonine protein kinase, putative [Ricinus communis]	F:receptor activity; C:microsome; F:non-membrane spanning protein tyrosine kinase activity; P:protein amino acid autophosphorylation; F:protein binding; F:ATP binding; P:defense response to bacterium, incompatible interaction; F:protein serine/threonine kinase activity; P:signal transduction; P:serine family amino acid metabolic process
Unigene-22802	-2.05308	0.0436652	DNA-binding protein EMBP-1, putative [Ricinus communis]	F:transcription factor activity; F:sequence-specific DNA binding; F:protein dimerization activity; P:regulation of transcription, DNA-dependent; C:transcription factor complex; P:regulation of transcription
Unigene-19657	-2.05489	0.0428661	pectin methylesterase [Musa acuminata AAA Group]	P:cell wall modification; C:cytoplasmic membrane-bounded vesicle; C:cell wall; F:pectinesterase activity; P:cellular cell wall organization; F:aspartyl esterase activity; F:enzyme inhibitor activity; P:negative regulation of catalytic activity; P:starch metabolic process; P:sucrose metabolic process
Unigene-20894	-2.05793	0.0370876	transcription factor WRKY71 [Musa ABB Group]	P:transcription, DNA-dependent; F:sequence-specific DNA binding; F:transcription factor activity; F:DNA binding
Unigene-23081	-2.05832	0.0448363	Os01g0793900 [Oryza sativa Japonica Group]	-
Unigene-23706	-2.05905	0.0434789	aluminum-induced protein [Elaeis guineensis]	P:response to auxin stimulus; C:plasma membrane; P:response to aluminum ion
Unigene-26919	-2.06387	0.0377977	secondary cell wall-related glycosyltransferase family 43 [Populus tremula x Populus tremuloides]	F:xylosyltransferase activity; C:Golgi apparatus; P:secondary cell wall biogenesis; P:glucuronoxylan biosynthetic process; C:mitochondrion
Unigene-45960	-2.07005	0.0457779	G-type lectin S-receptor-like serine/threonine-protein kinase B120-like [Vitis vinifera]	F:sugar binding; C:cytoplasmic membrane-bounded vesicle; C:plasma membrane; P:phosphorylation; F:protein binding; F:protein serine/threonine kinase activity; F:nucleotide binding; P:serine family amino acid metabolic process
Unigene-22451	-2.07044	0.0472902	transcription factor IIB [Elaeis guineensis]	-
Unigene-28474	-2.07417	0.0359661	uncharacterized protein LOC100845546 [Brachypodium distachyon]	F:molecular function; P:biological process
Unigene-9897	-2.07636	0.0372347	probable receptor-like protein kinase At5g24010-like [Vitis vinifera]	F:kinase activity; C:plasma membrane
Unigene-25648	-2.07945	0.0416215	unnamed protein product [Vitis vinifera]	P:carbohydrate metabolic process; F:hydrolase activity, hydrolyzing O-glycosyl compounds; F:cation binding
Unigene-18996	-2.07989	0.0420451	ethylene signal transcription factor [Morus alba]	P:transcription, DNA-dependent
Unigene-19504	-2.08117	0.045057	uncharacterized protein LOC100257222 [Vitis vinifera]	F:molecular function; P:biological process
Unigene-4832	-2.08274	0.0370103	hypothetical protein SORBIDRAFT 02g024610 [Sorghum bicolor]	C:ribosome; F:structural constituent of ribosome; P:translation; C:mitochondrion; P:ribosome biogenesis
Unigene-7016	-2.08383	0.0450285	uncharacterized protein LOC100821394 [Brachypodium distachyon]	P:metabolic process; F:catalytic activity
Unigene-22432	-2.08755	0.0450798	hypothetical protein [Cucumis melo subsp. melo]	-
Unigene-1205	-2.09313	0.0383644	hypothetical protein OsI 10065 [Oryza sativa Indica Group]	F:oxidoreductase activity; P:metabolic process
Unigene-69415	-2.09368	0.04597	unnamed protein product [Vitis vinifera]	-
Unigene-26533	-2.09434	0.0346581	Os10g0525000 [Oryza sativa Japonica Group]	P:electron transport chain; F:oxidoreductase activity; F:iron ion binding; C:plastid
Unigene-14711	-2.09583	0.0479148	tetratricopeptide repeat protein 35-A-like [Glycine max]	F:binding
Unigene-876	-2.09816	0.0393081	28 kDa heat- and acid-stable phosphoprotein isoform 1 [Vitis vinifera]	P:regulation of cellular process
Unigene-24348	-2.09956	0.0372685	autophagy 8 [Ipomoea nil]	F:receptor activity; F:microtubule binding; P:autophagy; P:signal transduction; C:tubulin complex
Unigene-75	-2.10317	0.036598	vacuolar protein sorting-associated protein 32 homolog 2-like [Glycine max]	P:protein transport
Unigene-17225	-2.10491	0.037847	ribosomal protein L17 [Elaeis guineensis]	F:peptidase activity; F:structural constituent of ribosome; C:large ribosomal subunit; P:proteolysis; P:translation; P:ribosome biogenesis
Unigene-720	-2.10723	0.037098	uncharacterized protein LOC100266248 [Vitis vinifera]	F:molecular function; P:biological process
Unigene-20785	-2.10772	0.0498159	G10 protein [Elaeis guineensis]	C:nucleus; C:mitochondrion
Unigene-12030	-2.11436	0.0357196	kinetochore protein [Elaeis guineensis]	P:ubiquitin-dependent protein catabolic process; F:protein binding
Unigene-2152	-2.11458	0.0423656	uncharacterized protein LOC100253569 [Vitis vinifera]	C:nucleus; F:transcription regulator activity; P:regulation of transcription
Unigene-5576	-2.11881	0.037248	uncharacterized protein LOC100252679 [Vitis vinifera]	C:mitochondrion
Unigene-24203	-2.12262	0.034783	40S ribosomal protein S25-1 [Zea mays]	C:ribosome
Unigene-34544	-2.12387	0.0451603	putative phagocytic receptor 1b [Vitis vinifera]	C:vacuolar membrane; C:cytoplasmic membrane-bounded vesicle; C:integral to membrane; C:plant-type cell wall; C:Golgi apparatus; P:transport
Unigene-25161	-2.12484	0.0398519	conserved hypothetical protein [Ricinus communis]	C:plastid
Unigene-17871	-2.12893	0.0388032	unknown [Picea sitchensis]	C:cytoplasm; F:protein tag; P:protein sumoylation; F:protein binding; P:negative regulation of transcription factor activity; P:heat acclimation; C:nucleus
Unigene-2821	-2.1294	0.0348536	phosphofructokinase, putative [Ricinus communis]	P:phosphorylation; F:protein binding; F:6-phosphofructokinase activity; C:6-phosphofructokinase complex; F:diphosphate-fructose-6-phosphate 1-phosphotransferase activity; F:ATP binding; P:glycolysis; P:fructose metabolic process; P:galactose metabolic process; P:mannose metabolic process; P:gluconeogenesis; P:pentose-phosphate shunt
Unigene-21945	-2.13055	0.035225	GDSL esterase/lipase At5g55050-like [Brachypodium distachyon]	C:cytoplasmic membrane-bounded vesicle
Unigene-39166	-2.13145	0.0495279	Os02g0117200 [Oryza sativa Japonica Group]	C:cytoplasmic membrane-bounded vesicle
Unigene-21475	-2.1337	0.0440747	hypothetical protein SORBIDRAFT 10g000360 [Sorghum bicolor]	P:tyrosine catabolic process; F:homogentisate 1,2-dioxygenase activity; P:L-phenylalanine catabolic process; P:oxidation reduction; P:styrene catabolic process
Unigene-21643	-2.14162	0.0344094	hypothetical protein SORBIDRAFT 05g003090 [Sorghum bicolor]	F:calmodulin binding
Unigene-34498	-2.14464	0.0451054	hypothetical protein SORBIDRAFT 09g029580 [Sorghum bicolor]	C:mitochondrion
Unigene-17122	-2.14509	0.0412236	predicted protein [Populus trichocarpa]	F:ligase activity; F:ATP binding; P:metabolic process
Unigene-18807	-2.14853	0.0328568	Os03g0725800 [Oryza sativa Japonica Group]	C:nucleus
Unigene-8526	-2.14998	0.0441506	alpha-glucan water dikinase, chloroplast precursor, putative [Ricinus communis]	P:protein amino acid autophosphorylation; F:protein histidine kinase activity; C:mitochondrion; F:metal ion binding; P:response to symbiotic fungus; C:chloroplast envelope; F:ligase activity; P:starch catabolic process; P:carbohydrate phosphorylation; F:carbohydrate kinase activity; F:ATP binding; F:alpha-glucan, water dikinase activity; P:cold acclimation; F:protein binding; C:chloroplast stroma…
Unigene-17685	-2.15376	0.0421693	unnamed protein product [Oryza sativa Japonica Group]	C:cytoplasmic membrane-bounded vesicle; C:membrane
Unigene-18891	-2.15396	0.0453598	catalytic subunit of protein phosphatase 1 [Vicia faba]	F:phosphoprotein phosphatase activity; P:protein amino acid dephosphorylation
Unigene-28056	-2.1613	0.0319044	uncharacterized protein LOC100791850 [Glycine max]	-
Unigene-22633	-2.16237	0.0393317	hypothetical protein MTR 7g082570 [Medicago truncatula]	P:glutamine metabolic process; F:hydrolase activity
Unigene-12581	-2.16615	0.0496066	uncharacterized protein LOC100832685 [Brachypodium distachyon]	F:molecular function; P:biological process; C:cellular component
Unigene-954	-2.16649	0.0397677	NAC protein 1 splice variant 1 [Elaeis guineensis]	F:DNA binding
Unigene-24852	-2.16921	0.0482028	predicted protein [Populus trichocarpa]	F:ATP binding; P:protein amino acid phosphorylation; F:protein serine/threonine kinase activity; P:serine family amino acid metabolic process
Unigene-15895	-2.17015	0.0498267	putative glucose-6-phosphate 1-epimerase [Vitis vinifera]	F:carbohydrate binding; F:aldose 1-epimerase activity; P:galactose metabolic process; P:gluconeogenesis; P:glycolysis
Unigene-7172	-2.17128	0.0488021	hypothetical protein OsJ 32106 [Oryza sativa Japonica Group]	F:copper ion binding; C:cytoplasmic membrane-bounded vesicle; F:L-ascorbate oxidase activity; P:oxidation reduction; P:electron transport; P:L-ascorbic acid metabolic process
Unigene-1716	-2.1726	0.0341469	helicase, putative [Ricinus communis]	P:embryo sac development; C:chromatin remodeling complex; F:DNA-dependent ATPase activity; F:helicase activity; F:DNA binding; P:cell growth; P:ATP-dependent chromatin remodeling; F:ATP binding; F:transferase activity; F:nucleosome binding; C:chromatin
Unigene-26662	-2.17306	0.0479775	predicted protein [Hordeum vulgare subsp. vulgare]	P:shikimate biosynthetic process; P:chorismate biosynthetic process; F:3-deoxy-7-phosphoheptulonate synthase activity; C:plastid; P:tryptophan biosynthetic process; P:tyrosine biosynthetic process; P:L-phenylalanine biosynthetic process
Unigene-10638	-2.17319	0.0475944	uncharacterized protein LOC100249711 [Vitis vinifera]	C:endomembrane system
Unigene-2029	-2.17334	0.0337461	predicted protein [Hordeum vulgare subsp. vulgare]	-
Unigene-650	-2.17477	0.0333358	hypothetical protein VITISV 006555 [Vitis vinifera]	F:molecular function; P:biological process; F:protein binding; F:nucleic acid binding; C:nucleus
Unigene-5239	-2.17552	0.0464751	RNA-binding protein pno1-like [Glycine max]	F:RNA binding
Unigene-4806	-2.17955	0.0457937	protein vip1 [Vitis vinifera]	F:binding
Unigene-21177	-2.17955	0.039609	L-ascorbate oxidase homolog [Vitis vinifera]	F:copper ion binding; C:cytoplasmic membrane-bounded vesicle; F:L-ascorbate oxidase activity; P:oxidation reduction; P:electron transport; P:L-ascorbic acid metabolic process
Unigene-34671	-2.18469	0.0491984	predicted protein [Populus trichocarpa]	F:nucleic acid binding; P:mRNA processing; F:nucleotide binding
Unigene-23870	-2.18809	0.0316403	U-box domain-containing protein [Musa acuminata]	F:binding; F:zinc ion binding; C:ubiquitin ligase complex; P:protein ubiquitination; F:ubiquitin-protein ligase activity; F:metal ion binding
Unigene-10025	-2.18982	0.0465881	biotin carboxyl carrier protein of acetyl-CoA carboxylase 1, chloroplastic-like [Glycine max]	C:chloroplast; F:binding
Unigene-4203	-2.19521	0.0290925	hypothetical protein [Zea mays]	F:molecular function; P:biological process; C:cellular component
Unigene-113916	-2.19626	0.0445469	predicted protein [Populus trichocarpa]	F:binding; C:endomembrane system; F:molecular function; P:biological process
Unigene-27238	-2.19736	0.0278643	Contains similarity to 21 KD subunit of the Arp2/3 protein complex (ARC21) [Arabidopsis thaliana]	C:Arp2/3 protein complex; P:regulation of actin filament polymerization; F:structural molecule activity
Unigene-7586	-2.199	0.0378374	ras-related protein Rab5 [Vitis vinifera]	P:protein transport; C:plasma membrane; F:GTP binding; P:small GTPase mediated signal transduction
Unigene-74702	-2.19963	0.038953	hypothetical protein OsJ 00365 [Oryza sativa Japonica Group]	-
Unigene-16357	-2.20157	0.0433456	DNA binding protein, putative [Ricinus communis]	F:transcription regulator activity; C:nucleus; F:DNA binding
Unigene-21539	-2.2034	0.0389703	protein THYLAKOID FORMATION1, chloroplastic [Vitis vinifera]	P:thylakoid membrane organization; C:chloroplast outer membrane; C:chloroplast stroma; C:integral to membrane
Unigene-25040	-2.20508	0.0490287	uncharacterized protein LOC100820349 [Glycine max]	P:cellular process; C:intracellular membrane-bounded organelle; C:cytoplasmic part
Unigene-11524	-2.2066	0.0464848	hypothetical protein OsI 18880 [Oryza sativa Indica Group]	F:molecular function; P:biological process; C:cellular component; P:response to oxidative stress
Unigene-5962	-2.21266	0.0345336	LOC100283967 precursor [Zea mays]	C:cytoplasmic membrane-bounded vesicle; P:proteolysis; F:aspartic-type endopeptidase activity
Unigene-18430	-2.21403	0.0324945	unnamed protein product [Vitis vinifera]	C:cellular component
Unigene-3599	-2.21454	0.0493078	hypothetical protein SORBIDRAFT 03g030890 [Sorghum bicolor]	F:ATP binding; P:protein amino acid phosphorylation; F:protein serine/threonine kinase activity; F:non-membrane spanning protein tyrosine kinase activity; P:serine family amino acid metabolic process
Unigene-27149	-2.21517	0.0446216	unknown [Populus trichocarpa x Populus deltoides]	C:cytoplasmic membrane-bounded vesicle; P:response to oxidative stress
Unigene-7975	-2.2175	0.0349652	Os03g0219500 [Oryza sativa Japonica Group]	F:enzyme activator activity; P:iron-sulfur cluster assembly; P:embryonic development ending in seed dormancy; C:chloroplast stroma; P:positive regulation of catalytic activity; C:mitochondrion
Unigene-16921	-2.21775	0.0334157	predicted protein [Hordeum vulgare subsp. vulgare]	-
Unigene-21654	-2.22019	0.0308175	hypothetical protein SORBIDRAFT 09g025200 [Sorghum bicolor]	F:protein kinase C activity; F:ATP binding; P:protein amino acid phosphorylation; P:signal transduction; P:serine family amino acid metabolic process
Unigene-387	-2.22339	0.0282596	hypothetical protein OsI 36788 [Oryza sativa Indica Group]	C:membrane
Unigene-2500	-2.22506	0.0425782	hypothetical protein OsJ 30332 [Oryza sativa Japonica Group]	F:dihydroneopterin aldolase activity; C:mitochondrion; C:plastid; P:folic acid biosynthetic process
Unigene-1739	-2.22506	0.0334056	histone 2 [Populus trichocarpa]	C:nucleolus; C:nucleosome; F:DNA binding; P:nucleosome assembly
Unigene-19333	-2.22548	0.0289401	predicted protein [Physcomitrella patens subsp. patens]	C:protein complex; P:response to cold; P:histone deacetylation; F:transferase activity; C:nucleus
Unigene-5807	-2.22565	0.0457139	AF395516 1ADP-glucose pyrophosphorylase small subunit [Metroxylon sagu]	P:glycogen biosynthetic process; F:ATP binding; P:starch biosynthetic process; C:chloroplast; F:glucose-1-phosphate adenylyltransferase activity; P:sucrose metabolic process
Unigene-8060	-2.226	0.0453232	hypothetical protein SORBIDRAFT 05g002920 [Sorghum bicolor]	C:mitochondrion
Unigene-113592	-2.2264	0.047986	uncharacterized protein LOC100267043 [Vitis vinifera]	C:mitochondrion
Unigene-4991	-2.22918	0.0426399	unknown [Zea mays]	P:two-component signal transduction system (phosphorelay); F:DNA binding; F:kinase activity; P:phosphorylation; F:two-component response regulator activity; P:response to cytokinin stimulus; P:regulation of transcription, DNA-dependent; P:regulation of transcription
Unigene-13462	-2.22918	0.0406987	Os09g0558900 [Oryza sativa Japonica Group]	F:iron ion binding; F:NADPH-hemoprotein reductase activity; P:oxidation reduction; F:FMN binding; P:electron transport
Unigene-23306	-2.23042	0.0287752	PLE, putative [Ricinus communis]	F:microtubule binding; C:mitochondrion; C:plastid; C:preprophase band; P:microtubule nucleation; C:phragmoplast; P:positive regulation of microtubule polymerization; C:tubulin complex
Unigene-41169	-2.23108	0.0436051	ras-related protein RABC2a [Vitis vinifera]	F:myosin XI tail binding; P:protein amino acid dephosphorylation; C:peroxisome; P:small GTPase mediated signal transduction; F:metal ion binding; P:regulation of transcription, DNA-dependent; C:protein serine/threonine phosphatase complex; F:sphingomyelin phosphodiesterase activity; C:cytoplasmic membrane-bounded vesicle; F:ATP binding; F:protein serine/threonine phosphatase activity; F:GTP-depen…
Unigene-606	-2.2357	0.0253523	Dehydration-responsive element-binding protein 1B, putative [Ricinus communis]	P:transcription, DNA-dependent
Unigene-883	-2.237	0.0468796	hypothetical protein SORBIDRAFT 03g032510 [Sorghum bicolor]	C:membrane; P:vesicle-mediated transport; P:intracellular protein transport
Unigene-2088	-2.23938	0.033899	hypothetical protein OsI 16807 [Oryza sativa Indica Group]	F:nucleotide binding
Unigene-2452	-2.24573	0.0338728	GALK [Morus alba var. multicaulis]	P:carbohydrate phosphorylation; P:D-galacturonate metabolic process; F:galactokinase activity; F:nucleotide binding; F:galacturonokinase activity; P:galactose metabolic process; P:nucleotide metabolic process
Unigene-118773	-2.24767	0.0485806	GDSL esterase/lipase At4g10955-like [Glycine max]	F:triglyceride lipase activity; P:lipid catabolic process; P:glycerolipid metabolic process
Unigene-27875	-2.2492	0.030844	uncharacterized protein LOC100502468 [Zea mays]	F:molecular function; P:biological process; C:cellular component
Unigene-28517	-2.25294	0.0295006	diphosphoinositol polyphosphate phosphohydrolase, putative [Ricinus communis]	F:hydrolase activity; C:mitochondrion
Unigene-5531	-2.25347	0.0309416	uncharacterized protein LOC100245237 [Vitis vinifera]	F:molecular function; P:biological process; C:cellular component
Unigene-35510	-2.25446	0.0479969	hypothetical protein SORBIDRAFT 01g041410 [Sorghum bicolor]	F:molecular function; P:biological process
Unigene-9228	-2.25468	0.0440531	uncharacterized protein LOC100526846 [Glycine max]	C:chloroplast
Unigene-17013	-2.25678	0.031209	ubiquitin-conjugating enzyme E2 7 isoform 1 [Vitis vinifera]	P:protein deubiquitination; F:ATP binding; F:ubiquitin-protein ligase activity; P:post-translational protein modification; P:protein ubiquitination
Unigene-20895	-2.25685	0.0284564	E3 ubiquitin-protein ligase RHA1B [Vitis vinifera]	C:endomembrane system; C:cytoplasmic membrane-bounded vesicle; P:response to chitin; P:response to brassinosteroid stimulus; F:zinc ion binding
Unigene-22934	-2.25775	0.0277789	Os07g0405100 [Oryza sativa Japonica Group]	C:CUL4 RING ubiquitin ligase complex; P:response to cold; P:histone deacetylation; C:heterotrimeric G-protein complex; P:histone acetylation; F:histone acetyltransferase activity; C:histone acetyltransferase complex; P:acyl-carrier-protein biosynthetic process
Unigene-36957	-2.25866	0.0406218	predicted protein [Hordeum vulgare subsp. vulgare]	C:plastid
Unigene-20117	-2.25916	0.0279581	uncharacterized protein At1g10890 isoform 2 [Vitis vinifera]	C:ribosome
Unigene-71448	-2.26236	0.0334325	cytochrome c-like [Brachypodium distachyon]	F:electron carrier activity; C:mitochondrial matrix; F:heme binding; P:transport; P:electron transport chain; C:mitochondrial respiratory chain; P:electron transport
Unigene-92558	-2.26274	0.0314013	hypothetical protein SORBIDRAFT 01g036210 [Sorghum bicolor]	-
Unigene-115419	-2.2656	0.0371124	hypothetical protein SORBIDRAFT 05g025520 [Sorghum bicolor]	F:molecular function; P:biological process
Unigene-7433	-2.26648	0.0309041	calmodulin-like protein 5-like [Vitis vinifera]	C:cytoplasm; P:response to cold; C:nucleus
Unigene-28090	-2.26774	0.0249738	hypothetical protein SORBIDRAFT 04g037830 [Sorghum bicolor]	C:cytoplasmic membrane-bounded vesicle
Unigene-19334	-2.2685	0.0236981	probable sugar phosphate/phosphate translocator At3g11320 [Vitis vinifera]	F:organic anion transmembrane transporter activity; C:integral to membrane; P:organic anion transport
Unigene-14812	-2.26966	0.0289713	hypothetical protein RCOM 1311830 [Ricinus communis]	P:cellular process
Unigene-4911	-2.27154	0.0305602	calmodulin-like protein [Elaeis guineensis]	F:calcium ion binding
Unigene-2009	-2.27406	0.0447399	glutamine synthetase [Avicennia marina]	F:glutamate-ammonia ligase activity; P:nitrogen fixation; F:ATP binding; C:chloroplast; P:glutamine biosynthetic process; P:peptidoglycan biosynthetic process
Unigene-7584	-2.27464	0.033873	ras-related protein RABF2b-like [Brachypodium distachyon]	P:protein transport; C:plasma membrane; F:GTP binding; P:small GTPase mediated signal transduction
Unigene-22630	-2.27594	0.0268382	xyloglucan endotransglucosylase/hydrolase 13 [Actinidia deliciosa]	F:hydrolase activity, hydrolyzing O-glycosyl compounds; F:xyloglucan:xyloglucosyl transferase activity; C:cytoplasmic membrane-bounded vesicle; C:cell wall; P:cellular glucan metabolic process; C:apoplast
Unigene-25001	-2.27604	0.0250665	predicted protein [Populus trichocarpa]	P:defense response; P:cellular amino acid metabolic process; F:transferase activity; C:mitochondrion
Unigene-1600	-2.27971	0.0277006	hypothetical protein OsI 05078 [Oryza sativa Indica Group]	P:leaf senescence; P:response to starvation; C:plastid; P:autophagy
Unigene-7468	-2.28089	0.0403756	hypothetical protein OsJ 01911 [Oryza sativa Japonica Group]	-
Unigene-28418	-2.28299	0.0305458	hypothetical protein OsI 28718 [Oryza sativa Indica Group]	F:sucrose-phosphate synthase activity; P:biosynthetic process; P:sucrose metabolic process; P:starch metabolic process
Unigene-27194	-2.28308	0.0271437	uncharacterized protein LOC100261246 [Vitis vinifera]	F:nucleic acid binding; C:cytoplasmic membrane-bounded vesicle; P:protein amino acid phosphorylation; F:ATP binding; F:protein serine/threonine kinase activity; P:serine family amino acid metabolic process
Unigene-127	-2.2832	0.0290947	hypothetical protein OsI 35058 [Oryza sativa Indica Group]	P:regulation of signal transduction
Unigene-6676	-2.28369	0.0479061	hypothetical protein SORBIDRAFT 03g002430 [Sorghum bicolor]	F:binding; C:cytoplasmic membrane-bounded vesicle; F:protein kinase activity; P:cellular process; C:membrane
Unigene-13353	-2.28628	0.033323	unknown [Zea mays]	C:intracellular organelle
Unigene-8730	-2.28986	0.032763	wall-associated kinase 2 [Arabidopsis lyrata subsp. lyrata]	P:response to virus; P:cellular water homeostasis; F:protein kinase activity; P:response to salicylic acid stimulus; C:plant-type cell wall; F:protein binding; P:phosphorylation; P:lateral root development; P:unidimensional cell growth; P:oligosaccharide metabolic process; C:vacuole; P:cell surface receptor linked signaling pathway; P:defense response to fungus; C:plasma membrane
Unigene-35274	-2.29058	0.0396994	uncharacterized protein LOC100263046 [Vitis vinifera]	F:molecular function; P:biological process; F:DNA binding
Unigene-4396	-2.29165	0.0420507	12-oxophytodienoate reductase 2-like [Glycine max]	F:oxidoreductase activity; C:mitochondrion; P:oxidation reduction; F:FMN binding
Unigene-26626	-2.29165	0.0265033	hypothetical protein OsI 10034 [Oryza sativa Indica Group]	C:cytoplasmic membrane-bounded vesicle
Unigene-18047	-2.29247	0.021675	bet1-like SNARE 1-1 [Vitis vinifera]	-
Unigene-19406	-2.29356	0.022218	tau glutathione S-transferase [Allium cepa]	F:transferase activity
Unigene-8205	-2.29629	0.0301079	predicted protein [Populus trichocarpa]	C:mitochondrion
Unigene-27062	-2.29727	0.0252745	AP2/ERF domain-containing transcription factor [Populus trichocarpa]	F:transcription factor activity; F:DNA binding; C:plastid; P:regulation of transcription, DNA-dependent; C:transcription factor complex; P:regulation of transcription
Unigene-23338	-2.29737	0.0248541	microtubule-associated protein 70-5-like [Vitis vinifera]	F:microtubule binding; C:cortical microtubule, transverse to long axis; P:xylem and phloem pattern formation; P:cytoskeleton organization; P:plant-type cell wall biogenesis; C:tubulin complex
Unigene-12102	-2.29743	0.0483655	unnamed protein product [Vitis vinifera]	F:hydrolase activity, acting on ester bonds; C:cytoplasmic membrane-bounded vesicle; P:lipid metabolic process
Unigene-5300	-2.29992	0.0325192	hypothetical protein SORBIDRAFT 02g042990 [Sorghum bicolor]	P:transcription, DNA-dependent; F:DNA binding
[truncated: 1,378 more rows]

## Sheet: Table S2
Supplementary Table S2. DEGs in T-treated oil palm roots compared to untreated roots
UnigeneID	log2FoldChange	pval	Seq. Description	Min. eValue	GOs
[truncated: 3,468 more rows]

## Sheet: Table S3
Supplementary Table S3. Fungal transcripts in oil palm transcriptomes
Unigene_ID	Number of read counts in			Seq. Description	GOs
	G	T	UT
[truncated: 3,041 more rows]

## Sheet: Table S4
Table S4. List of qRT-PCR primers used for verification of DEGs
[truncated: 39 more rows]
